# Supplementary material for: Bis{μ-2-[1-(2-Pyridylmethyl­imino)eth­yl]phenolato}bis­[azido­copper(II)]
Source: Acta Crystallogr Sect E Struct Rep Online. 2009 Aug 26;65(Pt 9):m1136. doi: 10.1107/S1600536809030475 (PMC2970141; doi:10.1107/S1600536809030475)
Supplement: Supplementary file 1 [file e-65-m1136-sup1.cif]

##############################################################################
###                                                                        ###
###        Electronic paper (Acta Crystallographica Section E)             ###
###                                                                        ###
##############################################################################
#                                                                            #
# This CIF contains the data in a paper accepted for publication in Acta     #
# Crystallographica Section E. It conforms to the requirements of Notes      #
# for Authors for Section E, and has been peer reviewed under the auspices   #
# of the IUCr Commission on Journals.                                        #
#                                                                            #
# Full details of the Crystallographic Information File format               #
# are given in the paper "The Crystallographic Information File (CIF):       #
# a New Standard Archive File for Crystallography" by S. R. Hall, F. H.      #
# Allen and I. D. Brown [Acta Cryst. (1991), A47, 655-685].                  #
#                                                                            #
# The current version of the core CIF dictionary is obtainable from          #
# ftp://ftp.iucr.org/pub/cif_core.dic. The current version number is 2.4.    #
#                                                                            #
# Software is freely available for graphical display of the structure(s) in  #
# this CIF.  For information consult the CIF home page http://www.iucr.org/  #
# cif/home.html                                                              #
#                                                                            #
# This file may be used for bona fide research purposes within the           #
# scientific community so long as proper attribution is given to the journal # 
# article from which it was obtained.                                        #
#                                                                            #
##############################################################################
                                             
data_I
_audit_creation_method     SHELXL-97
_chemical_name_systematic
;
Bis{\m-2-[1-(2-Pyridylmethylimino)ethyl]phenolato}bis[azidocopper(II)]
;
_chemical_name_common     ?
_chemical_formula_moiety     'C28 H26 Cu2 N10 O2'
_chemical_formula_sum     'C28 H26 Cu2 N10 O2'
_chemical_formula_iupac     '[Cu2 (C14 H13 N2 O)2 (N3)2]'
_chemical_formula_weight     661.67
_chemical_melting_point     ?
_symmetry_cell_setting     monoclinic
_symmetry_space_group_name_H-M     'P 21/n'
_symmetry_space_group_name_Hall     '-P 2yn'
loop_
    _symmetry_equiv_pos_as_xyz
    'x, y, z'
    '-x+1/2, y+1/2, -z+1/2'
    '-x, -y, -z'
    'x-1/2, -y-1/2, z-1/2'
_cell_length_a     10.1066(12)
_cell_length_b     8.0545(10)
_cell_length_c     16.7027(18)
_cell_angle_alpha     90.00
_cell_angle_beta     96.2510(10)
_cell_angle_gamma     90.00
_cell_volume     1351.6(3)
_cell_formula_units_Z     2
_cell_measurement_reflns_used     13380
_cell_measurement_theta_min     3.01
_cell_measurement_theta_max     27.63
_cell_measurement_temperature     298(2)
_exptl_crystal_description     'Prism'
_exptl_crystal_colour     'dark green'
_exptl_crystal_size_max     0.20
_exptl_crystal_size_mid     0.12
_exptl_crystal_size_min     0.09
_exptl_crystal_density_diffrn     1.626
_exptl_crystal_density_meas     ?
_exptl_crystal_density_method     'not measured'
_exptl_crystal_F_000     676
_exptl_absorpt_coefficient_mu     1.622
_exptl_absorpt_correction_type     'multi-scan'
_exptl_absorpt_process_details     '(CrystalClear; Rigaku, 2005)'
_exptl_absorpt_correction_T_min     0.7374
_exptl_absorpt_correction_T_max     0.8678
_exptl_special_details
;
;
_diffrn_ambient_temperature     298(2)
_diffrn_radiation_type     MoK\a
_diffrn_radiation_wavelength     0.71073
_diffrn_radiation_source     'fine-focus sealed tube'
_diffrn_radiation_monochromator     graphite
_diffrn_measurement_device_type     'Rigaku SCXmini diffractometer'
_diffrn_measurement_method     'Thin-slice \w'
_diffrn_detector_area_resol_mean     8.192
_diffrn_reflns_number     6641
_diffrn_reflns_av_R_equivalents     0.0416
_diffrn_reflns_av_sigmaI/netI     0.0520
_diffrn_reflns_theta_min     2.25
_diffrn_reflns_theta_max     25.02
_diffrn_reflns_theta_full     25.02
_diffrn_measured_fraction_theta_max     0.999
_diffrn_measured_fraction_theta_full     0.999
_diffrn_reflns_limit_h_min     -12
_diffrn_reflns_limit_h_max     7
_diffrn_reflns_limit_k_min     -9
_diffrn_reflns_limit_k_max     9
_diffrn_reflns_limit_l_min     -19
_diffrn_reflns_limit_l_max     19
_diffrn_standards_number     ?
_diffrn_standards_interval_count     ?
_diffrn_standards_interval_time     ?
_diffrn_standards_decay_%     ?
_refine_special_details
;
Refinement of <i>F</i>^2^ against ALL reflections. The weighted <i>R</i>-factor
<i>wR</i> and goodness of fit <i>S</i> are based on <i>F</i>^2^, conventional
<i>R</i>-factors <i>R</i> are based on <i>F</i>, with <i>F</i> set to zero for
negative <i>F</i>^2^. The threshold expression of <i>F</i>^2^ >
\s(<i>F</i>^2^) is used only for calculating <i>R</i>-factors(gt) <i>etc</i>.
and is not relevant to the choice of reflections for refinement.
<i>R</i>-factors based on <i>F</i>^2^ are statistically about twice as large
as those based on <i>F</i>, and <i>R</i>- factors based on ALL data will be
even larger.
;
_reflns_number_total     2379
_reflns_number_gt     1720
_reflns_threshold_expression     I>2\s(I)
_refine_ls_structure_factor_coef     Fsqd
_refine_ls_matrix_type     full
_refine_ls_R_factor_all     0.0581
_refine_ls_R_factor_gt     0.0347
_refine_ls_wR_factor_gt     0.0577
_refine_ls_wR_factor_ref     0.0623
_refine_ls_goodness_of_fit_ref     1.021
_refine_ls_restrained_S_all     1.021
_refine_ls_number_reflns     2379
_refine_ls_number_parameters     190
_refine_ls_number_restraints     0
_refine_ls_hydrogen_treatment     constr
_refine_ls_weighting_scheme     calc
_refine_ls_weighting_details
         'calc w=1/[\s^2^(Fo^2^)+(0.0192P)^2^+0.0000P] where P=(Fo^2^+2Fc^2^)/3'
_atom_sites_solution_hydrogens     geom
_atom_sites_solution_primary     direct
_atom_sites_solution_secondary     difmap
_refine_ls_shift/su_max     0.000
_refine_ls_shift/su_mean     0.000
_refine_diff_density_max     0.347
_refine_diff_density_min     -0.332
_refine_ls_extinction_method     none
_refine_ls_extinction_coef     ?
loop_
    _atom_type_symbol
    _atom_type_description
    _atom_type_scat_dispersion_real
    _atom_type_scat_dispersion_imag
    _atom_type_scat_source
    'C' 'C' 0.0033 0.0016
                         'International Tables Vol C Tables 4.2.6.8 and 6.1.1.4'
    'H' 'H' 0.0000 0.0000
                         'International Tables Vol C Tables 4.2.6.8 and 6.1.1.4'
    'O' 'O' 0.0106 0.0060
                         'International Tables Vol C Tables 4.2.6.8 and 6.1.1.4'
    'N' 'N' 0.0061 0.0033
                         'International Tables Vol C Tables 4.2.6.8 and 6.1.1.4'
    'Cu' 'Cu' 0.3201 1.2651
                         'International Tables Vol C Tables 4.2.6.8 and 6.1.1.4'
_computing_data_collection     'CrystalClear (Rigaku, 2005)'
_computing_cell_refinement     'CrystalClear (Rigaku, 2005)'
_computing_data_reduction     'CrystalClear (Rigaku, 2005)'
_computing_structure_solution     'SHELXS97 (Sheldrick, 2008)'
_computing_structure_refinement     'SHELXL97 (Sheldrick, 2008)'
_computing_molecular_graphics     'SHELXTL (Sheldrick, 2008)'
_computing_publication_material     'SHELXL97 (Sheldrick, 2008)'
loop_
    _atom_site_type_symbol
    _atom_site_label
    _atom_site_fract_x
    _atom_site_fract_y
    _atom_site_fract_z
    _atom_site_U_iso_or_equiv
    _atom_site_adp_type
    _atom_site_calc_flag
    _atom_site_refinement_flags
    _atom_site_occupancy
    _atom_site_disorder_assembly
    _atom_site_disorder_group
    Cu Cu1 0.00744(4) 0.69734(4) 0.00638(2) 0.03343(13) Uani d . 1 . .
    N N1 -0.0002(2) 0.6887(3) 0.12413(13) 0.0349(6) Uani d . 1 . .
    N N2 -0.1427(2) 0.8584(3) 0.01237(14) 0.0324(6) Uani d . 1 . .
    N N3 0.0263(3) 0.7564(3) -0.10588(15) 0.0448(7) Uani d . 1 . .
    N N4 0.1145(3) 0.7080(3) -0.14292(14) 0.0391(7) Uani d . 1 . .
    N N5 0.1975(3) 0.6669(4) -0.18111(16) 0.0579(9) Uani d . 1 . .
    O O1 0.14375(17) 0.5289(2) 0.01510(10) 0.0333(5) Uani d . 1 . .
    C C1 0.0637(3) 0.6042(5) 0.26461(17) 0.0594(10) Uani d . 1 . .
    H H1A 0.1024 0.6932 0.2975 0.089 Uiso calc R 1 . .
    H H1B 0.1029 0.5008 0.2834 0.089 Uiso calc R 1 . .
    H H1C -0.0305 0.6009 0.2678 0.089 Uiso calc R 1 . .
    C C2 0.0898(3) 0.6322(4) 0.17764(17) 0.0374(8) Uani d . 1 . .
    C C3 0.2216(3) 0.5861(4) 0.15511(17) 0.0359(8) Uani d . 1 . .
    C C4 0.2396(3) 0.5298(4) 0.07618(17) 0.0347(8) Uani d . 1 . .
    C C5 0.3666(3) 0.4732(4) 0.06349(19) 0.0417(8) Uani d . 1 . .
    H H5 0.3788 0.4258 0.0141 0.050 Uiso calc R 1 . .
    C C6 0.4741(3) 0.4850(4) 0.1214(2) 0.0530(9) Uani d . 1 . .
    H H6 0.5573 0.4477 0.1104 0.064 Uiso calc R 1 . .
    C C7 0.4584(4) 0.5521(4) 0.1957(2) 0.0583(11) Uani d . 1 . .
    H H7 0.5314 0.5661 0.2340 0.070 Uiso calc R 1 . .
    C C8 0.3338(4) 0.5977(4) 0.21236(19) 0.0482(9) Uani d . 1 . .
    H H8 0.3230 0.6379 0.2634 0.058 Uiso calc R 1 . .
    C C9 -0.1311(3) 0.7385(4) 0.14550(18) 0.0443(9) Uani d . 1 . .
    H H9A -0.1217 0.7914 0.1980 0.053 Uiso calc R 1 . .
    H H9B -0.1871 0.6413 0.1483 0.053 Uiso calc R 1 . .
    C C10 -0.1947(3) 0.8571(4) 0.08326(18) 0.0366(8) Uani d . 1 . .
    C C11 -0.2990(3) 0.9584(4) 0.0981(2) 0.0496(10) Uani d . 1 . .
    H H11 -0.3332 0.9548 0.1475 0.060 Uiso calc R 1 . .
    C C12 -0.3517(3) 1.0650(4) 0.0388(2) 0.0528(10) Uani d . 1 . .
    H H12 -0.4217 1.1350 0.0478 0.063 Uiso calc R 1 . .
    C C13 -0.3000(3) 1.0671(4) -0.0340(2) 0.0473(9) Uani d . 1 . .
    H H13 -0.3352 1.1373 -0.0752 0.057 Uiso calc R 1 . .
    C C14 -0.1951(3) 0.9631(4) -0.04483(19) 0.0421(8) Uani d . 1 . .
    H H14 -0.1593 0.9658 -0.0938 0.050 Uiso calc R 1 . .
loop_
    _atom_site_aniso_label
    _atom_site_aniso_U_11
    _atom_site_aniso_U_22
    _atom_site_aniso_U_33
    _atom_site_aniso_U_12
    _atom_site_aniso_U_13
    _atom_site_aniso_U_23
    Cu1 0.0379(2) 0.0380(2) 0.0248(2) 0.0016(2) 0.00541(15) -0.00083(19)
    N1 0.0380(16) 0.0401(16) 0.0275(14) -0.0004(13) 0.0078(11) -0.0019(13)
    N2 0.0352(16) 0.0305(15) 0.0317(15) -0.0032(11) 0.0049(12) -0.0038(11)
    N3 0.0442(18) 0.061(2) 0.0314(15) 0.0104(14) 0.0125(13) 0.0084(13)
    N4 0.0471(19) 0.0414(17) 0.0282(15) -0.0024(15) 0.0017(13) 0.0035(13)
    N5 0.063(2) 0.066(2) 0.0480(18) 0.0109(17) 0.0234(16) -0.0012(16)
    O1 0.0343(12) 0.0404(14) 0.0245(11) 0.0027(10) 0.0009(9) -0.0022(9)
    C1 0.075(3) 0.076(3) 0.029(2) 0.009(2) 0.0094(17) 0.0074(18)
    C2 0.053(2) 0.0332(19) 0.0261(18) -0.0024(16) 0.0044(16) -0.0019(14)
    C3 0.042(2) 0.0366(19) 0.0282(18) -0.0008(16) -0.0008(15) 0.0049(14)
    C4 0.0376(19) 0.032(2) 0.0349(19) -0.0034(14) 0.0051(15) 0.0039(14)
    C5 0.039(2) 0.047(2) 0.0389(19) 0.0029(17) 0.0041(15) 0.0007(16)
    C6 0.039(2) 0.060(2) 0.058(2) 0.0060(19) -0.0008(17) 0.006(2)
    C7 0.047(2) 0.069(3) 0.053(3) -0.0019(19) -0.0188(18) 0.004(2)
    C8 0.061(3) 0.049(2) 0.033(2) -0.0034(19) -0.0043(17) 0.0018(16)
    C9 0.049(2) 0.053(2) 0.0342(19) 0.0045(17) 0.0166(16) 0.0016(16)
    C10 0.038(2) 0.035(2) 0.037(2) -0.0054(15) 0.0083(15) -0.0065(15)
    C11 0.048(2) 0.051(3) 0.051(2) 0.0052(18) 0.0162(18) -0.0071(18)
    C12 0.042(2) 0.052(2) 0.065(3) 0.0054(18) 0.0059(19) -0.016(2)
    C13 0.044(2) 0.039(2) 0.056(2) -0.0018(17) -0.0072(17) 0.0015(17)
    C14 0.046(2) 0.042(2) 0.038(2) -0.0022(16) 0.0022(15) -0.0026(16)
_geom_special_details
;
All e.s.d.'s (except the e.s.d. in the dihedral angle between two l.s. planes)
are estimated using the full covariance matrix. The cell e.s.d.'s are taken
into account individually in the estimation of e.s.d.'s in distances, angles
and torsion angles; correlations between e.s.d.'s in cell parameters are only
used when they are defined by crystal symmetry. An approximate (isotropic)
treatment of cell e.s.d.'s is used for estimating e.s.d.'s involving l.s.
planes.
;
loop_
    _geom_bond_atom_site_label_1
    _geom_bond_atom_site_label_2
    _geom_bond_site_symmetry_2
    _geom_bond_distance
    _geom_bond_publ_flag
    Cu1 O1 . 1.9278(18) no
    Cu1 N3 . 1.964(2) no
    Cu1 N1 . 1.978(2) no
    Cu1 N2 . 2.007(2) no
    Cu1 O1 3_565 2.3799(19) no
    N1 C2 . 1.287(4) ?
    N1 C9 . 1.463(3) ?
    N2 C14 . 1.340(4) ?
    N2 C10 . 1.347(3) ?
    N3 N4 . 1.204(3) ?
    N4 N5 . 1.156(3) ?
    O1 C4 . 1.328(3) ?
    O1 Cu1 3_565 2.3799(19) no
    C1 C2 . 1.521(4) ?
    C1 H1A . 0.9600 ?
    C1 H1B . 0.9600 ?
    C1 H1C . 0.9600 ?
    C2 C3 . 1.471(4) ?
    C3 C8 . 1.404(4) ?
    C3 C4 . 1.424(4) ?
    C4 C5 . 1.399(4) ?
    C5 C6 . 1.377(4) ?
    C5 H5 . 0.9300 ?
    C6 C7 . 1.379(4) ?
    C6 H6 . 0.9300 ?
    C7 C8 . 1.369(4) ?
    C7 H7 . 0.9300 ?
    C8 H8 . 0.9300 ?
    C9 C10 . 1.503(4) ?
    C9 H9A . 0.9700 ?
    C9 H9B . 0.9700 ?
    C10 C11 . 1.377(4) ?
    C11 C12 . 1.373(4) ?
    C11 H11 . 0.9300 ?
    C12 C13 . 1.375(4) ?
    C12 H12 . 0.9300 ?
    C13 C14 . 1.378(4) ?
    C13 H13 . 0.9300 ?
    C14 H14 . 0.9300 ?
loop_
    _geom_angle_atom_site_label_1
    _geom_angle_atom_site_label_2
    _geom_angle_atom_site_label_3
    _geom_angle_site_symmetry_1
    _geom_angle_site_symmetry_3
    _geom_angle
    _geom_angle_publ_flag
    O1 Cu1 N3 . . 95.73(9) no
    O1 Cu1 N1 . . 90.30(9) no
    N3 Cu1 N1 . . 167.49(11) no
    O1 Cu1 N2 . . 171.51(8) no
    N3 Cu1 N2 . . 92.50(10) no
    N1 Cu1 N2 . . 82.03(10) no
    O1 Cu1 O1 . 3_565 85.08(7) no
    N3 Cu1 O1 . 3_565 99.74(9) no
    N1 Cu1 O1 . 3_565 91.66(8) no
    N2 Cu1 O1 . 3_565 91.47(8) no
    C2 N1 C9 . . 121.1(2) ?
    C2 N1 Cu1 . . 127.0(2) ?
    C9 N1 Cu1 . . 111.55(18) ?
    C14 N2 C10 . . 118.1(3) ?
    C14 N2 Cu1 . . 127.9(2) ?
    C10 N2 Cu1 . . 114.1(2) ?
    N4 N3 Cu1 . . 124.5(2) ?
    N5 N4 N3 . . 176.9(3) ?
    C4 O1 Cu1 . . 120.63(17) ?
    C4 O1 Cu1 . 3_565 121.52(17) ?
    Cu1 O1 Cu1 . 3_565 94.91(7) ?
    C2 C1 H1A . . 109.5 ?
    C2 C1 H1B . . 109.5 ?
    H1A C1 H1B . . 109.5 ?
    C2 C1 H1C . . 109.5 ?
    H1A C1 H1C . . 109.5 ?
    H1B C1 H1C . . 109.5 ?
    N1 C2 C3 . . 120.2(3) ?
    N1 C2 C1 . . 122.2(3) ?
    C3 C2 C1 . . 117.6(3) ?
    C8 C3 C4 . . 118.5(3) ?
    C8 C3 C2 . . 119.7(3) ?
    C4 C3 C2 . . 121.9(3) ?
    O1 C4 C5 . . 119.1(3) ?
    O1 C4 C3 . . 123.8(3) ?
    C5 C4 C3 . . 117.1(3) ?
    C6 C5 C4 . . 122.5(3) ?
    C6 C5 H5 . . 118.7 ?
    C4 C5 H5 . . 118.7 ?
    C5 C6 C7 . . 120.0(3) ?
    C5 C6 H6 . . 120.0 ?
    C7 C6 H6 . . 120.0 ?
    C8 C7 C6 . . 119.1(3) ?
    C8 C7 H7 . . 120.4 ?
    C6 C7 H7 . . 120.4 ?
    C7 C8 C3 . . 122.4(3) ?
    C7 C8 H8 . . 118.8 ?
    C3 C8 H8 . . 118.8 ?
    N1 C9 C10 . . 109.6(2) ?
    N1 C9 H9A . . 109.8 ?
    C10 C9 H9A . . 109.8 ?
    N1 C9 H9B . . 109.8 ?
    C10 C9 H9B . . 109.8 ?
    H9A C9 H9B . . 108.2 ?
    N2 C10 C11 . . 122.2(3) ?
    N2 C10 C9 . . 115.8(3) ?
    C11 C10 C9 . . 122.0(3) ?
    C12 C11 C10 . . 119.1(3) ?
    C12 C11 H11 . . 120.5 ?
    C10 C11 H11 . . 120.5 ?
    C11 C12 C13 . . 119.4(3) ?
    C11 C12 H12 . . 120.3 ?
    C13 C12 H12 . . 120.3 ?
    C12 C13 C14 . . 118.7(3) ?
    C12 C13 H13 . . 120.7 ?
    C14 C13 H13 . . 120.7 ?
    N2 C14 C13 . . 122.6(3) ?
    N2 C14 H14 . . 118.7 ?
    C13 C14 H14 . . 118.7 ?
loop_
    _geom_torsion_atom_site_label_1
    _geom_torsion_atom_site_label_2
    _geom_torsion_atom_site_label_3
    _geom_torsion_atom_site_label_4
    _geom_torsion_site_symmetry_1
    _geom_torsion_site_symmetry_2
    _geom_torsion_site_symmetry_3
    _geom_torsion_site_symmetry_4
    _geom_torsion
    _geom_torsion_publ_flag
    O1 Cu1 N1 C2 . . . . 20.2(3) ?
    N3 Cu1 N1 C2 . . . . -98.8(6) ?
    N2 Cu1 N1 C2 . . . . -163.5(3) ?
    O1 Cu1 N1 C2 3_565 . . . 105.2(3) ?
    O1 Cu1 N1 C9 . . . . -153.2(2) ?
    N3 Cu1 N1 C9 . . . . 87.8(5) ?
    N2 Cu1 N1 C9 . . . . 23.2(2) ?
    O1 Cu1 N1 C9 3_565 . . . -68.1(2) ?
    N3 Cu1 N2 C14 . . . . -2.0(3) ?
    N1 Cu1 N2 C14 . . . . 166.7(3) ?
    O1 Cu1 N2 C14 3_565 . . . -101.8(2) ?
    N3 Cu1 N2 C10 . . . . 177.8(2) ?
    N1 Cu1 N2 C10 . . . . -13.5(2) ?
    O1 Cu1 N2 C10 3_565 . . . 78.0(2) ?
    O1 Cu1 N3 N4 . . . . -9.5(3) ?
    N1 Cu1 N3 N4 . . . . 109.0(5) ?
    N2 Cu1 N3 N4 . . . . 172.6(3) ?
    O1 Cu1 N3 N4 3_565 . . . -95.5(3) ?
    N3 Cu1 O1 C4 . . . . 129.3(2) ?
    N1 Cu1 O1 C4 . . . . -39.7(2) ?
    O1 Cu1 O1 C4 3_565 . . . -131.4(2) ?
    N3 Cu1 O1 Cu1 . . . 3_565 -99.33(9) ?
    N1 Cu1 O1 Cu1 . . . 3_565 91.64(8) ?
    O1 Cu1 O1 Cu1 3_565 . . 3_565 0.0 ?
    C9 N1 C2 C3 . . . . -178.8(3) ?
    Cu1 N1 C2 C3 . . . . 8.5(4) ?
    C9 N1 C2 C1 . . . . 3.6(5) ?
    Cu1 N1 C2 C1 . . . . -169.1(2) ?
    N1 C2 C3 C8 . . . . 151.1(3) ?
    C1 C2 C3 C8 . . . . -31.2(4) ?
    N1 C2 C3 C4 . . . . -28.7(4) ?
    C1 C2 C3 C4 . . . . 149.0(3) ?
    Cu1 O1 C4 C5 . . . . -146.9(2) ?
    Cu1 O1 C4 C5 3_565 . . . 94.4(3) ?
    Cu1 O1 C4 C3 . . . . 32.9(4) ?
    Cu1 O1 C4 C3 3_565 . . . -85.7(3) ?
    C8 C3 C4 O1 . . . . -173.3(3) ?
    C2 C3 C4 O1 . . . . 6.6(5) ?
    C8 C3 C4 C5 . . . . 6.5(4) ?
    C2 C3 C4 C5 . . . . -173.6(3) ?
    O1 C4 C5 C6 . . . . 173.6(3) ?
    C3 C4 C5 C6 . . . . -6.2(5) ?
    C4 C5 C6 C7 . . . . 1.1(5) ?
    C5 C6 C7 C8 . . . . 3.6(5) ?
    C6 C7 C8 C3 . . . . -3.1(5) ?
    C4 C3 C8 C7 . . . . -2.1(5) ?
    C2 C3 C8 C7 . . . . 178.0(3) ?
    C2 N1 C9 C10 . . . . 158.1(3) ?
    Cu1 N1 C9 C10 . . . . -28.1(3) ?
    C14 N2 C10 C11 . . . . 0.3(4) ?
    Cu1 N2 C10 C11 . . . . -179.6(2) ?
    C14 N2 C10 C9 . . . . -179.4(3) ?
    Cu1 N2 C10 C9 . . . . 0.8(3) ?
    N1 C9 C10 N2 . . . . 17.9(4) ?
    N1 C9 C10 C11 . . . . -161.8(3) ?
    N2 C10 C11 C12 . . . . -0.2(5) ?
    C9 C10 C11 C12 . . . . 179.4(3) ?
    C10 C11 C12 C13 . . . . 0.5(5) ?
    C11 C12 C13 C14 . . . . -0.9(5) ?
    C10 N2 C14 C13 . . . . -0.7(4) ?
    Cu1 N2 C14 C13 . . . . 179.1(2) ?
    C12 C13 C14 N2 . . . . 1.0(5) ?
loop_
    _geom_hbond_atom_site_label_D
    _geom_hbond_atom_site_label_H
    _geom_hbond_atom_site_label_A
    _geom_hbond_site_symmetry_A
    _geom_hbond_distance_DH
    _geom_hbond_distance_HA
    _geom_hbond_distance_DA
    _geom_hbond_angle_DHA
    _geom_hbond_publ_flag
    C9 H9B N5 3_565 0.97 2.55 3.399(5) 147 yes
    C14 H14 N3 . 0.93 2.55 3.052(4) 114 yes
data_global
_journal_date_recd_electronic     2009-07-10
_journal_date_accepted     2009-07-31
_journal_name_full     'Acta Crystallographica, Section E'
_journal_year     2009
_journal_volume     65
_journal_issue      9
_journal_page_first     m1136
_journal_page_last     m1136
_journal_paper_category     QM
_journal_coeditor_code     AT2842
_publ_contact_author_name     'Bai-Wang Sun'
_publ_contact_author_address
;
Ordered Matter Science Research Center, College of Chemistry and Chemical
Engineering, Southeast UniVersity,
Nanjing 211189, People's Republic of China
;
_publ_contact_author_email     chmsunbw@seu.edu.cn
_publ_contact_author_fax     '86-25-52090614'
_publ_contact_author_phone     '86-25-52090614'
_publ_section_title
;
Bis{\m-2-[1-(2-Pyridylmethylimino)ethyl]phenolato}bis[azidocopper(II)]
;
loop_
    _publ_author_name
    _publ_author_footnote
    _publ_author_address
    'Zhang, Jun' .
;
Ordered Matter Science Research Center
College of Chemistry and Chemical Engineering
Southeast University
Nanjing 210096
People's Republic of China
;
    'Chen, Xiao-Dan' .
;
Ordered Matter Science Research Center
College of Chemistry and Chemical Engineering
Southeast University
Nanjing 210096
People's Republic of China
;
    'Zhang, Huai-Hong' .
;
Ordered Matter Science Research Center
College of Chemistry and Chemical Engineering
Southeast University
Nanjing 210096
People's Republic of China
;
    'Sun, Bai-Wang' .
;
Ordered Matter Science Research Center
College of Chemistry and Chemical Engineering
Southeast University
Nanjing 210096
People's Republic of China
;
