# Supplementary material for: Bis{μ-2-[1-(2-Pyridylmethyl­imino)eth­yl]phenolato}bis­[azido­copper(II)]
Source: Acta Crystallogr Sect E Struct Rep Online. 2009 Aug 26;65(Pt 9):m1136. doi: 10.1107/S1600536809030475 (PMC2970141; doi:10.1107/S1600536809030475)
Supplement: Supplementary file 2 [file e-65-m1136-Isup2.hkl]

# 
# h,k,l, Fc-squared, Fo-squared, sigma(Fo-squared) and status flag 
# 
data_I
_shelx_title ' 090628a in P2(1)/n' 
_shelx_refln_list_code          4 
_shelx_F_calc_maximum      206.25 
_exptl_crystal_F_000       676.00 
_reflns_d_resolution_high  0.8404 
 
loop_ 
 _symmetry_equiv_pos_as_xyz 
 'x, y, z' 
 '-x+1/2, y+1/2, -z+1/2' 
 '-x, -y, -z' 
 'x-1/2, -y-1/2, z-1/2' 
 
_cell_length_a    10.1066 
_cell_length_b     8.0545 
_cell_length_c    16.7027 
_cell_angle_alpha  90.000 
_cell_angle_beta   96.251 
_cell_angle_gamma  90.000 
 
_shelx_F_squared_multiplier     1.000 
 
loop_ 
 _refln_index_h 
 _refln_index_k 
 _refln_index_l 
 _refln_F_squared_calc 
 _refln_F_squared_meas 
 _refln_F_squared_sigma 
 _refln_observed_status 
   2   0   0     4463.12     4591.34     46.03 o 
   4   0   0     3727.05     3806.55     62.38 o 
   6   0   0    10304.34    10429.88     95.05 o 
   8   0   0     2331.32     2534.70    112.57 o 
  10   0   0      602.00      612.03     79.90 o 
   1   1   0     1956.23     2002.80     38.26 o 
   2   1   0       45.37       33.31     10.00 o 
   3   1   0       52.56       82.28     10.79 o 
   4   1   0     2609.91     2658.03     61.30 o 
   5   1   0      568.28      596.36     16.79 o 
   6   1   0      807.30      759.70     27.64 o 
   7   1   0       12.14       10.34     27.01 o 
   8   1   0       11.60        2.35     36.43 o 
   9   1   0      389.50      450.22     42.98 o 
  10   1   0      248.78      229.12     40.47 o 
  11   1   0       27.79       -7.97     30.91 o 
   0   2   0       24.19        2.13     14.55 o 
   1   2   0    10903.07    11880.17    193.17 o 
   2   2   0    16845.99    17550.02    103.09 o 
   3   2   0      173.31      175.33     15.21 o 
   4   2   0     3232.82     3133.00     38.08 o 
   5   2   0       69.41       59.81     12.94 o 
   6   2   0     1518.18     1507.58     40.63 o 
   7   2   0      166.69      177.66     32.91 o 
   8   2   0     1287.46     1298.12     64.75 o 
   9   2   0        2.83       16.36     26.68 o 
  10   2   0      747.31      775.84    101.15 o 
  11   2   0       43.95       28.14     33.95 o 
   1   3   0    12939.55    13112.93    116.74 o 
   2   3   0      254.04      212.06     16.79 o 
   3   3   0    10547.57    10882.96    131.65 o 
   4   3   0        5.88        4.48     12.61 o 
   5   3   0     2373.31     2221.85     38.19 o 
   6   3   0      320.14      291.98     24.16 o 
   7   3   0      978.91      942.14     46.82 o 
   8   3   0      361.91      335.14     40.54 o 
   9   3   0      868.29      905.31     59.08 o 
  10   3   0        9.05       10.76     37.14 o 
  11   3   0      387.64      381.80     50.20 o 
   0   4   0      982.08      970.98     53.53 o 
   1   4   0        0.82       -1.88      8.75 o 
   2   4   0     1055.46     1078.62     33.39 o 
   3   4   0      475.19      452.75     23.99 o 
   4   4   0      384.56      371.85     24.46 o 
   5   4   0       29.23       39.78     16.88 o 
   6   4   0      211.35      200.52     24.57 o 
   7   4   0       40.24       51.49     20.06 o 
   8   4   0      539.39      489.83     46.23 o 
   9   4   0       63.84       22.65     29.63 o 
  10   4   0        0.17       14.65     36.66 o 
   1   5   0     4067.23     3979.70     87.16 o 
   2   5   0       60.43       34.57     16.60 o 
   3   5   0     1779.95     1818.03     47.65 o 
   4   5   0       44.79       20.00     19.24 o 
   5   5   0     1682.91     1754.76     42.76 o 
   6   5   0        6.49        4.65     20.27 o 
   7   5   0     1716.97     1757.11     76.19 o 
   8   5   0       34.00       49.92     34.02 o 
   9   5   0      491.91      470.55     47.02 o 
  10   5   0       49.38       77.31     34.86 o 
   0   6   0      423.00      397.92     57.46 o 
   1   6   0       10.89       17.57     21.42 o 
   2   6   0      321.69      310.64     27.74 o 
   3   6   0       20.23       32.46     22.73 o 
   4   6   0      210.25      267.99     43.63 o 
   5   6   0      163.79      203.10     29.43 o 
   6   6   0      203.75      209.95     27.17 o 
   7   6   0       19.65       13.46     19.22 o 
   8   6   0      152.98      182.40     50.77 o 
   9   6   0       50.33       71.16     36.46 o 
   1   7   0     1265.13     1288.35     63.59 o 
   2   7   0      142.06      164.68     30.15 o 
   3   7   0      107.82      145.70     24.25 o 
   4   7   0       51.54       75.61     21.57 o 
   5   7   0      724.63      692.05     51.22 o 
   6   7   0       21.44       41.58     25.13 o 
   7   7   0      335.17      387.01     36.02 o 
   8   7   0       42.95        5.46     23.07 o 
   0   8   0      571.52      604.94     73.60 o 
   1   8   0      117.50       94.87     29.78 o 
   2   8   0      355.02      346.84     54.71 o 
   3   8   0       52.98       75.34     21.02 o 
   4   8   0      652.96      718.71     57.43 o 
   5   8   0       25.79       15.30     22.78 o 
   6   8   0      326.09      384.82     41.81 o 
   1   9   0       13.10       -9.42     26.02 o 
   2   9   0        0.20        4.08     27.81 o 
   3   9   0       19.97       84.25     50.75 o 
   4   9   0        0.14       34.92     65.93 o 
 -11   0   1      130.11      157.43     63.76 o 
  -9   0   1     1915.20     1799.09    103.91 o 
  -7   0   1     3834.17     3376.98    117.68 o 
  -5   0   1    11735.54    11501.71    108.83 o 
  -3   0   1     6830.75     6789.78    109.42 o 
  -1   0   1    31201.94    31556.27    257.80 o 
   1   0   1    21852.48    21926.50    342.22 o 
   3   0   1     2682.68     2798.50     42.71 o 
   5   0   1     2742.80     2618.83     51.36 o 
   7   0   1     3068.72     2964.11    113.75 o 
   9   0   1     1312.30     1192.57     86.98 o 
  11   0   1      518.53      652.17     86.59 o 
 -11   1   1      111.03      141.97     37.58 o 
 -10   1   1       14.38       -0.25     29.98 o 
  -9   1   1       78.13       86.59     42.51 o 
  -8   1   1      426.22      349.90     53.13 o 
  -7   1   1      156.33      145.65     28.53 o 
  -6   1   1       28.71        7.58     13.63 o 
  -5   1   1     1800.53     1879.97     81.13 o 
  -4   1   1     2287.20     2292.11     36.38 o 
  -3   1   1       12.95       15.81     10.51 o 
  -2   1   1     3068.18     3108.68     27.65 o 
  -1   1   1       96.45       81.11      7.68 o 
   0   1   1     3037.71     3363.24     40.04 o 
   1   1   1      866.54      892.39     17.41 o 
   2   1   1     9313.65     9598.68    175.60 o 
   3   1   1     1189.40     1257.12     22.66 o 
   4   1   1      175.31      159.65     13.76 o 
   5   1   1      672.29      728.23     20.41 o 
   6   1   1      131.84      110.79     13.20 o 
   7   1   1      334.08      318.31     37.51 o 
   8   1   1     2369.77     2329.79     83.05 o 
   9   1   1      343.38      315.86     39.57 o 
  10   1   1        0.83      -37.54     25.03 o 
  11   1   1      142.38      118.08     37.80 o 
 -11   2   1       80.53       57.12     40.00 o 
 -10   2   1      211.54      220.55     40.35 o 
  -9   2   1      320.21      290.34     40.61 o 
  -8   2   1       37.89       57.16     37.22 o 
  -7   2   1     1852.40     1834.44     67.04 o 
  -6   2   1       89.00       68.49     17.42 o 
  -5   2   1     3035.55     2963.97     36.62 o 
  -4   2   1     1245.95     1314.05     24.53 o 
  -3   2   1     3150.11     3068.90     56.21 o 
  -2   2   1     1996.77     2222.29     34.27 o 
  -1   2   1     7935.84     8262.94     92.95 o 
   0   2   1     3198.01     3308.51     86.74 o 
   1   2   1    42540.37    42999.89    334.70 o 
   2   2   1    12562.03    13052.28    136.62 o 
   3   2   1     9465.65     9508.67     82.88 o 
   4   2   1      268.14      293.45     15.87 o 
   5   2   1     4130.41     3920.22     77.97 o 
   6   2   1        3.22        0.23     15.13 o 
   7   2   1     2260.15     2238.06     52.90 o 
   8   2   1      100.89      110.02     45.46 o 
   9   2   1     1341.16     1343.19     94.07 o 
  10   2   1       45.81       11.59     27.51 o 
  11   2   1      334.27      427.70     52.23 o 
 -11   3   1       73.50      122.31     43.09 o 
 -10   3   1     1037.50     1008.06     65.29 o 
  -9   3   1       82.91      104.91     34.04 o 
  -8   3   1      472.86      473.17     44.48 o 
  -7   3   1       23.78        9.52     18.17 o 
  -6   3   1     2122.27     2145.81     56.68 o 
  -5   3   1        6.67        1.31     11.90 o 
  -4   3   1     7755.22     7925.10    202.05 o 
  -3   3   1      524.98      492.45     22.44 o 
  -2   3   1     6077.06     6105.27    113.44 o 
  -1   3   1       13.88       16.70     12.91 o 
   0   3   1     2686.12     2445.82     35.78 o 
   1   3   1      435.77      423.50     18.07 o 
   2   3   1     3903.09     3777.42     43.83 o 
   3   3   1       20.70       20.96     15.31 o 
   4   3   1     3134.70     3013.07     64.19 o 
   5   3   1      475.87      447.02     21.55 o 
   6   3   1      924.75      921.65     36.48 o 
   7   3   1      505.71      500.68     32.03 o 
   8   3   1      208.00      219.10     37.15 o 
   9   3   1        0.89       11.85     34.76 o 
  10   3   1      910.85      886.69     60.94 o 
  11   3   1      167.27      172.92     41.84 o 
 -10   4   1        2.03       -7.05     26.84 o 
  -9   4   1       42.22       57.44     31.94 o 
  -8   4   1        4.56        4.05     27.33 o 
  -7   4   1      298.00      248.95     26.84 o 
  -6   4   1       25.62       11.23     19.14 o 
  -5   4   1       96.68      101.42     15.09 o 
  -4   4   1      279.92      279.01     19.36 o 
  -3   4   1        6.51       -0.94     12.87 o 
  -2   4   1      786.49      872.19     31.15 o 
  -1   4   1       66.22       52.49     14.82 o 
   0   4   1      622.24      634.78     23.21 o 
   1   4   1      904.03      901.55     21.27 o 
   2   4   1       95.89      100.46     15.88 o 
   3   4   1     1356.71     1354.55     36.31 o 
   4   4   1      859.30      871.12     31.98 o 
   5   4   1       69.82       74.89     17.47 o 
   6   4   1      309.84      288.44     25.81 o 
   7   4   1       48.28       35.80     21.15 o 
   8   4   1      137.81      121.26     32.44 o 
   9   4   1        9.45       11.69     38.37 o 
  10   4   1       72.89       24.81     37.12 o 
 -10   5   1       89.37      102.94     40.25 o 
  -9   5   1       63.18       43.47     36.25 o 
  -8   5   1     1713.73     1820.99     78.34 o 
  -7   5   1        5.15        3.17     22.53 o 
  -6   5   1     1657.86     1708.17     66.98 o 
  -5   5   1        0.39        1.35     14.77 o 
  -4   5   1     1365.16     1362.63     53.24 o 
  -3   5   1       91.55       79.28     19.95 o 
  -2   5   1     2089.34     2037.15     49.59 o 
  -1   5   1      910.70      911.04     34.07 o 
   0   5   1     8093.41     8070.14    174.13 o 
   1   5   1       16.96       -0.58     11.10 o 
   2   5   1     5119.04     5234.48    115.55 o 
   3   5   1       99.95       76.57     16.27 o 
   4   5   1     1912.53     1875.38     48.80 o 
   5   5   1       49.61       53.98     17.51 o 
   6   5   1     2114.12     2223.90     61.47 o 
   7   5   1       40.42       29.78     18.94 o 
   8   5   1      720.53      820.05     73.99 o 
   9   5   1       85.71      106.02     41.33 o 
  10   5   1      296.87      284.55     71.24 o 
  -9   6   1      107.65      121.93     39.17 o 
  -8   6   1       43.53       39.80     32.47 o 
  -7   6   1       64.08       58.33     25.75 o 
  -6   6   1       12.93       19.58     20.84 o 
  -5   6   1      325.87      335.31     24.96 o 
  -4   6   1      104.27       74.78     24.71 o 
  -3   6   1      112.54       89.80     24.18 o 
  -2   6   1      112.04      115.86     22.46 o 
  -1   6   1      237.84      204.48     33.81 o 
   0   6   1       21.03        4.67     24.49 o 
   1   6   1     1049.95     1087.47     75.77 o 
   2   6   1      209.41      150.68     20.74 o 
   3   6   1       69.97       58.79     18.24 o 
   4   6   1      176.91      180.50     25.79 o 
   5   6   1      344.90      356.78     29.27 o 
   6   6   1       90.79      154.96     45.89 o 
   7   6   1      206.38      189.81     26.62 o 
   8   6   1      111.26      118.90     32.98 o 
   9   6   1        1.68       12.39     33.99 o 
  -8   7   1      207.92      216.54     35.54 o 
  -7   7   1      105.74       82.09     27.42 o 
  -6   7   1      518.92      540.61     37.01 o 
  -5   7   1        4.99       13.18     23.16 o 
  -4   7   1      294.77      283.96     35.69 o 
  -3   7   1       19.71       23.38     19.80 o 
  -2   7   1      280.53      269.52     35.81 o 
  -1   7   1        3.26      -16.98     21.81 o 
   0   7   1      748.74      822.48     56.28 o 
   1   7   1        8.10       -0.28     26.48 o 
   2   7   1     1080.56     1128.81     81.08 o 
   3   7   1       92.48      132.06     24.82 o 
   4   7   1      429.37      476.24     34.64 o 
   5   7   1       19.65       41.11     25.19 o 
   6   7   1      124.83      157.55     33.29 o 
   7   7   1       45.09       27.10     20.95 o 
   8   7   1      160.98      185.31     30.59 o 
  -6   8   1        0.58       17.43     23.26 o 
  -5   8   1      330.79      378.20     45.06 o 
  -4   8   1       35.60      111.96     46.02 o 
  -3   8   1      747.28      793.31     43.05 o 
  -2   8   1       49.93       23.06     30.00 o 
  -1   8   1      318.70      304.94     44.44 o 
   0   8   1       56.75        7.71     27.89 o 
   1   8   1      420.91      427.14     43.14 o 
   2   8   1      176.45      144.55     27.86 o 
   3   8   1     1117.37     1167.48     50.99 o 
   4   8   1       83.80       94.47     26.79 o 
   5   8   1      255.61      263.22     39.94 o 
   6   8   1       96.64       98.76     26.39 o 
  -4   9   1        0.46      -64.15     47.62 o 
  -3   9   1       19.81       -5.12     38.97 o 
  -2   9   1        0.41      -22.72     29.03 o 
  -1   9   1      116.37       93.40     40.21 o 
   0   9   1      110.82       95.48     35.33 o 
   1   9   1       56.83      166.84     88.03 o 
   2   9   1        0.73      106.09     82.15 o 
   3   9   1       55.33      116.53     75.18 o 
   4   9   1        3.52       67.30    101.94 o 
 -12   0   2       16.89      -18.11     52.74 o 
 -10   0   2      116.49      101.94     58.64 o 
  -8   0   2     1214.16     1206.74     82.26 o 
  -6   0   2     8367.11     8132.30    168.06 o 
  -4   0   2     1780.59     1617.64     61.40 o 
  -2   0   2      616.83      682.03     40.74 o 
   0   0   2    26066.35    24667.02    145.78 o 
   2   0   2     8682.08     8869.12    192.46 o 
   4   0   2     4869.38     4520.41     64.17 o 
   6   0   2     6340.60     6319.06     96.23 o 
   8   0   2     4427.59     4545.15    155.86 o 
  10   0   2      649.77      669.89     74.78 o 
 -11   1   2       13.56        5.31     37.85 o 
 -10   1   2       69.05       94.66     34.52 o 
  -9   1   2      260.02      273.14     39.54 o 
  -8   1   2      251.38      282.41     42.01 o 
  -7   1   2      839.35      773.16     44.51 o 
  -6   1   2        1.62       -1.91     13.12 o 
  -5   1   2     1927.74     1925.85     61.13 o 
  -4   1   2      165.61      157.91     15.93 o 
  -3   1   2      432.65      416.45     11.12 o 
  -2   1   2      298.04      309.82     11.15 o 
  -1   1   2     9739.97    10252.66     77.86 o 
   0   1   2     1429.01     1395.76     21.88 o 
   1   1   2      909.14      950.19     22.74 o 
   2   1   2     1291.41     1447.16     46.49 o 
   3   1   2      299.81      285.78     14.83 o 
   4   1   2     1314.00     1280.36     30.68 o 
   5   1   2      433.61      379.67     18.73 o 
   6   1   2      496.35      496.52     20.56 o 
   7   1   2      490.12      418.09     43.67 o 
   8   1   2      575.93      557.04     51.76 o 
   9   1   2       47.47       35.48     31.30 o 
  10   1   2      276.35      228.60     45.88 o 
  11   1   2        1.29      -34.33     30.79 o 
 -11   2   2       23.51       -0.38     27.67 o 
 -10   2   2      196.09      227.49     40.24 o 
  -9   2   2       18.25       26.71     30.44 o 
  -8   2   2      909.95      931.90     52.97 o 
  -7   2   2       21.68       66.93     33.24 o 
  -6   2   2     1129.94     1009.54     32.59 o 
  -5   2   2      191.55      195.66     12.62 o 
  -4   2   2    12105.59    12531.83     85.56 o 
  -3   2   2      890.48      896.54     16.21 o 
  -2   2   2     5510.15     5551.13     89.54 o 
  -1   2   2     1719.28     1858.18     31.91 o 
   0   2   2      164.75       92.34     14.22 o 
   1   2   2       88.31       97.07     12.27 o 
   2   2   2    27063.56    28504.29    146.89 o 
   3   2   2      101.21       94.50     14.97 o 
   4   2   2     3209.23     3053.84     42.10 o 
   5   2   2       65.52       72.41     13.96 o 
   6   2   2     1060.48     1005.48     37.78 o 
   7   2   2       19.46       11.98     18.87 o 
   8   2   2      162.75      205.85     40.84 o 
   9   2   2      493.41      450.57     49.91 o 
  10   2   2      413.78      383.20     48.80 o 
  11   2   2       36.46       60.06     48.21 o 
 -11   3   2      268.52      271.02     44.05 o 
 -10   3   2       67.81       91.10     39.17 o 
  -9   3   2      164.67      230.97     38.38 o 
  -8   3   2       17.94      -10.91     32.28 o 
  -7   3   2     1207.04     1174.70     53.49 o 
  -6   3   2       52.67       37.85     19.58 o 
  -5   3   2     2327.39     2182.10     39.66 o 
  -4   3   2      342.34      339.74     13.49 o 
  -3   3   2     7269.82     7469.10     65.12 o 
  -2   3   2        3.39      -10.13     13.84 o 
  -1   3   2      127.99       86.34     14.01 o 
   0   3   2     1663.65     1795.90     32.77 o 
   1   3   2     4049.44     3918.06     64.85 o 
   2   3   2     1404.42     1470.91     33.39 o 
   3   3   2     7192.02     7231.74     74.56 o 
   4   3   2      105.29      100.52     14.70 o 
   5   3   2     2088.00     2144.52     40.43 o 
   6   3   2      625.97      607.02     30.95 o 
   7   3   2      693.96      717.96     35.95 o 
   8   3   2       63.74       72.95     27.81 o 
   9   3   2     1028.60     1056.58     61.48 o 
  10   3   2        4.41       18.06     36.81 o 
  11   3   2      339.87      409.06     51.34 o 
 -10   4   2       22.89       -4.24     26.55 o 
  -9   4   2      288.53      301.10     44.78 o 
  -8   4   2        1.04       24.21     61.01 o 
  -7   4   2        2.27       -6.00     18.13 o 
  -6   4   2      274.93      268.12     24.83 o 
  -5   4   2      119.20      125.43     15.45 o 
  -4   4   2      174.08      198.94     16.88 o 
  -3   4   2      671.30      690.17     27.71 o 
  -2   4   2        1.58        6.86     13.50 o 
  -1   4   2       15.60       14.04     15.18 o 
   0   4   2     2314.91     2313.21     41.38 o 
   1   4   2      125.35      140.45     13.06 o 
   2   4   2      528.63      511.94     21.04 o 
   3   4   2     3223.68     3236.02     55.99 o 
   4   4   2     1724.82     1564.75     41.59 o 
   5   4   2       49.42       36.07     15.47 o 
   6   4   2        0.52        2.60     17.98 o 
   7   4   2     1016.62     1007.27     44.08 o 
   8   4   2       88.43      119.57     59.83 o 
   9   4   2       62.60       51.60     40.34 o 
  10   4   2      133.50      114.12     41.37 o 
 -10   5   2       35.33       26.76     37.29 o 
  -9   5   2      697.58      709.17     56.33 o 
  -8   5   2       38.71       26.28     32.78 o 
  -7   5   2     1118.26     1116.67     45.10 o 
  -6   5   2        0.03      -13.01     19.91 o 
  -5   5   2     1796.95     1799.52     52.79 o 
  -4   5   2        0.65       15.03     19.81 o 
  -3   5   2     3273.46     3176.07     62.56 o 
  -2   5   2     1885.96     1805.40     74.59 o 
  -1   5   2     2226.70     2176.93     41.28 o 
   0   5   2       48.31       42.10     13.62 o 
   1   5   2     4957.15     4851.28     83.76 o 
   2   5   2        4.55        8.51     14.45 o 
   3   5   2     3350.70     3261.48     61.71 o 
   4   5   2       36.15       60.86     19.17 o 
   5   5   2      708.37      700.80     37.72 o 
   6   5   2      192.66      182.45     26.03 o 
   7   5   2      454.80      505.62     36.09 o 
   8   5   2       23.14        0.24     26.75 o 
   9   5   2      195.86      231.96     39.89 o 
  -9   6   2        2.64       18.97     31.68 o 
  -8   6   2      219.12      160.21     41.52 o 
  -7   6   2       19.21       25.34     24.85 o 
  -6   6   2       70.52       84.21     21.44 o 
  -5   6   2      104.48      106.58     25.53 o 
  -4   6   2      325.38      279.72     28.04 o 
  -3   6   2       25.22       11.10     18.16 o 
  -2   6   2      285.55      307.25     28.26 o 
  -1   6   2       13.21        1.58     19.13 o 
   0   6   2      887.02      836.12     60.81 o 
   1   6   2      257.06      282.20     50.77 o 
   2   6   2      299.69      294.98     23.58 o 
   3   6   2        0.47      -14.59     18.03 o 
   4   6   2        5.68       12.71     16.63 o 
   5   6   2      906.28      846.18     39.53 o 
   6   6   2      237.93      274.11     30.84 o 
   7   6   2       69.32       62.67     22.36 o 
   8   6   2       82.22       98.74     29.98 o 
   9   6   2       25.94       29.52     39.75 o 
  -8   7   2        5.41        2.76     23.93 o 
  -7   7   2      360.32      425.80     37.21 o 
  -6   7   2        3.57       -8.16     23.32 o 
  -5   7   2      590.37      702.59     40.96 o 
  -4   7   2       40.89       27.39     19.59 o 
  -3   7   2       38.74       44.25     21.64 o 
  -2   7   2        4.10        5.84     25.32 o 
  -1   7   2      825.31      846.50     51.19 o 
   0   7   2        0.79      -33.43     48.61 o 
   1   7   2     1594.47     1626.13     59.15 o 
   2   7   2      203.35      250.89     34.91 o 
   3   7   2      355.31      325.56     28.50 o 
   4   7   2      493.84      512.34     41.72 o 
   5   7   2      333.45      329.14     30.81 o 
   6   7   2        9.28        6.58     18.93 o 
   7   7   2      125.81      181.88     28.86 o 
  -6   8   2      302.03      283.82     41.49 o 
  -5   8   2        6.78       -7.36     24.39 o 
  -4   8   2      219.31      266.80     31.79 o 
  -3   8   2        2.33       -9.05     36.60 o 
  -2   8   2      540.83      537.40     48.64 o 
  -1   8   2       95.73       81.87     36.93 o 
   0   8   2      615.82      670.67     76.75 o 
   1   8   2      246.77      278.46     32.69 o 
   2   8   2      341.73      390.97     48.21 o 
   3   8   2       47.76       72.51     26.01 o 
   4   8   2      452.08      500.51     36.40 o 
   5   8   2      111.57       81.08     30.34 o 
   6   8   2      131.09      128.61     31.04 o 
  -4   9   2       16.21       16.92     41.72 o 
  -3   9   2        0.50      -50.20     33.47 o 
  -2   9   2       26.62       16.08     30.33 o 
  -1   9   2        0.31       50.22     33.17 o 
   0   9   2        0.03        2.93     28.31 o 
   1   9   2        1.52       58.36     53.13 o 
   2   9   2       62.42      110.25     86.00 o 
   3   9   2       14.85       38.91     34.05 o 
 -11   0   3      168.79      199.55     61.79 o 
  -9   0   3      362.76      408.54     58.64 o 
  -7   0   3     2313.71     2233.61    102.73 o 
  -5   0   3     5246.94     5457.88    125.16 o 
  -3   0   3     3780.26     3805.41     48.25 o 
  -1   0   3     4499.35     4684.18     46.27 o 
   1   0   3     9771.27     9677.15    142.68 o 
   3   0   3    19360.74    18933.27    142.35 o 
   5   0   3     3873.26     3884.06     69.77 o 
   7   0   3     4433.33     4659.29    148.38 o 
   9   0   3       15.87      -20.47     36.60 o 
  11   0   3      116.35      192.86     64.94 o 
 -11   1   3       16.18       15.52     37.43 o 
 -10   1   3        0.92      -15.23     34.92 o 
  -9   1   3      115.72      130.49     34.61 o 
  -8   1   3      331.88      310.97     39.66 o 
  -7   1   3        3.76        0.85     22.40 o 
  -6   1   3      374.35      392.53     21.04 o 
  -5   1   3      115.37      142.73     16.57 o 
  -4   1   3       70.30      112.97     15.19 o 
  -3   1   3      284.38      292.89     11.05 o 
  -2   1   3      227.58      222.64     10.29 o 
  -1   1   3     1932.01     2115.94     27.02 o 
   0   1   3     3622.11     3663.03    107.45 o 
   1   1   3      431.01      548.44     59.76 o 
   2   1   3     3296.08     3388.77     42.76 o 
   3   1   3       65.12       70.69     11.62 o 
   4   1   3      263.70      231.57     17.04 o 
   5   1   3      903.58      889.99     25.81 o 
   6   1   3       29.68       26.75     12.74 o 
   7   1   3      725.29      737.35     34.74 o 
   8   1   3      436.14      429.71     44.51 o 
   9   1   3      264.80      280.15     45.07 o 
  10   1   3        8.84       22.15     32.03 o 
  11   1   3       72.14       67.93     36.80 o 
 -11   2   3      121.01      124.09     37.09 o 
 -10   2   3       46.74       44.20     56.48 o 
  -9   2   3       86.15       89.54     28.80 o 
  -8   2   3      161.99      173.30     35.08 o 
  -7   2   3      730.68      734.70     48.90 o 
  -6   2   3       13.10       16.70     23.00 o 
  -5   2   3     1718.30     1689.41     36.22 o 
  -4   2   3      625.74      694.66     16.63 o 
  -3   2   3     4169.52     4124.13     36.20 o 
  -2   2   3      520.33      538.24     14.05 o 
  -1   2   3     1153.60     1227.06     24.18 o 
   0   2   3     1539.43     1552.38     29.76 o 
   1   2   3     1764.48     1766.50     25.91 o 
   2   2   3     1727.30     1817.11     33.11 o 
   3   2   3     4681.69     4809.09     58.23 o 
   4   2   3      112.86      115.63     15.37 o 
   5   2   3     1855.20     1801.35     36.72 o 
   6   2   3       15.01        3.41     14.70 o 
   7   2   3      312.83      361.28     29.78 o 
   8   2   3     1534.69     1398.92     64.14 o 
   9   2   3      756.15      717.78     52.31 o 
  10   2   3       29.76       47.29     38.54 o 
  11   2   3      288.12      269.51     46.06 o 
 -11   3   3        4.42      -12.12     36.13 o 
 -10   3   3      370.25      361.20     44.67 o 
  -9   3   3       10.43      -26.90     26.57 o 
  -8   3   3      493.95      508.32     50.18 o 
  -7   3   3      184.16      210.06     33.57 o 
  -6   3   3     1879.00     1913.07     47.90 o 
  -5   3   3       35.47       29.04      9.43 o 
  -4   3   3     3703.17     3654.01     43.67 o 
  -3   3   3        0.63       -5.89      9.17 o 
  -2   3   3    10163.84    10431.05    139.66 o 
  -1   3   3      618.49      620.44     18.80 o 
   0   3   3       72.52       36.58     12.34 o 
   1   3   3        6.69       16.70     10.09 o 
   2   3   3     3142.27     2957.72     46.19 o 
   3   3   3      158.15      137.97     18.77 o 
   4   3   3    10051.53     9785.16    321.22 o 
   5   3   3      233.26      214.99     19.50 o 
   6   3   3      455.05      449.78     24.54 o 
   7   3   3        9.78        1.83     17.60 o 
   8   3   3       76.16      109.27     56.87 o 
   9   3   3       83.82      101.96     33.85 o 
  10   3   3      218.94      260.66     52.35 o 
  11   3   3       99.77      114.60     44.52 o 
 -10   4   3       21.61       39.21     36.81 o 
  -9   4   3       39.81       63.09     33.45 o 
  -8   4   3       70.67       66.18     34.35 o 
  -7   4   3       11.40        6.53     21.83 o 
  -6   4   3        2.60      -14.88     16.82 o 
  -5   4   3      338.21      336.75     20.33 o 
  -4   4   3       39.32       34.66     13.95 o 
  -3   4   3      194.25      216.89     19.72 o 
  -2   4   3     3544.32     3712.54     60.10 o 
  -1   4   3     1818.24     1782.41     42.49 o 
   0   4   3      556.22      526.56     21.26 o 
   1   4   3       35.28       45.16     10.61 o 
   2   4   3        2.53       -4.09     15.26 o 
   3   4   3      294.12      295.14     30.42 o 
   4   4   3     1423.11     1373.57     40.50 o 
   5   4   3      554.04      521.18     26.61 o 
   6   4   3      455.47      458.25     32.12 o 
   7   4   3       21.92       35.01     21.22 o 
   8   4   3       49.70       49.99     25.99 o 
   9   4   3       29.96       30.89     34.61 o 
  10   4   3      175.11      134.62     38.05 o 
 -10   5   3       78.01       73.75     81.08 o 
  -9   5   3       22.70       15.34     28.65 o 
  -8   5   3      503.81      616.63     94.46 o 
  -7   5   3       88.48       70.40     22.36 o 
  -6   5   3     1311.68     1406.15     49.93 o 
  -5   5   3        3.09       36.99     18.03 o 
  -4   5   3     2280.66     2346.22     50.15 o 
  -3   5   3       10.14      -22.28     15.67 o 
  -2   5   3      754.57      782.20     28.56 o 
  -1   5   3      742.52      735.08     32.41 o 
   0   5   3     4104.18     4060.91     69.71 o 
   1   5   3      400.88      402.62     19.21 o 
   2   5   3     2040.39     1950.60     47.82 o 
   3   5   3      100.51       85.31     18.03 o 
   4   5   3      634.48      627.51     32.71 o 
   5   5   3     1297.91     1169.91     42.14 o 
   6   5   3      942.59      949.35     43.04 o 
   7   5   3       25.09       39.44     19.09 o 
   8   5   3      363.40      368.78     40.62 o 
   9   5   3        1.15        3.66     29.65 o 
  -9   6   3      289.85      216.21     43.09 o 
  -8   6   3       20.46       18.80     32.56 o 
  -7   6   3      259.92      264.08     30.31 o 
  -6   6   3       47.39       41.98     21.24 o 
  -5   6   3      201.62      206.46     25.17 o 
  -4   6   3       27.22       50.89     23.80 o 
  -3   6   3      220.50      204.14     24.66 o 
  -2   6   3      180.41      157.13     20.03 o 
  -1   6   3      911.93      899.83     35.25 o 
   0   6   3      325.92      306.99     26.49 o 
   1   6   3      293.94      293.78     33.96 o 
   2   6   3      122.96      115.49     22.18 o 
   3   6   3        4.74      -17.86     16.95 o 
   4   6   3      115.30       87.86     21.90 o 
   5   6   3      128.58      103.52     24.06 o 
   6   6   3      262.04      299.83     31.52 o 
   7   6   3      100.54       98.94     24.25 o 
   8   6   3       75.34      106.56     25.27 o 
  -8   7   3      101.21      101.94     48.41 o 
  -7   7   3        7.50        7.66     39.16 o 
  -6   7   3      348.68      387.56     36.35 o 
  -5   7   3        3.63       11.19     20.70 o 
  -4   7   3      652.03      695.17     40.04 o 
  -3   7   3      109.18      114.93     18.63 o 
  -2   7   3      629.14      668.20     48.28 o 
  -1   7   3       76.23       15.35     41.72 o 
   0   7   3      342.52      352.67     31.24 o 
   1   7   3      311.54      328.28     61.01 o 
   2   7   3     1043.82     1075.07     55.37 o 
   3   7   3      217.65      264.20     30.02 o 
   4   7   3      154.54      169.49     26.66 o 
   5   7   3        9.54       30.46     23.68 o 
   6   7   3      118.51      121.83     26.21 o 
   7   7   3      105.43       95.82     24.19 o 
  -6   8   3        4.94      -22.96     26.10 o 
  -5   8   3      177.85      230.63     37.37 o 
  -4   8   3       37.41       12.11     23.26 o 
  -3   8   3      554.70      618.72     81.47 o 
  -2   8   3       98.05       93.18     22.84 o 
  -1   8   3      553.89      656.77     43.73 o 
   0   8   3        0.59       -9.78     34.22 o 
   1   8   3      272.98      312.38     37.27 o 
   2   8   3        1.10       17.30     24.09 o 
   3   8   3      657.73      704.90    128.51 o 
   4   8   3       32.84       24.85     24.26 o 
   5   8   3       86.62      110.20     43.29 o 
   6   8   3       93.83       82.20     75.96 o 
  -3   9   3        4.53       35.78     41.92 o 
  -2   9   3        1.38       30.01     26.93 o 
  -1   9   3        3.53       29.38     21.90 o 
   0   9   3       16.71       63.17     25.88 o 
   1   9   3        3.16       15.75     32.53 o 
   2   9   3        7.32       72.02     38.37 o 
   3   9   3      129.12      185.79     92.89 o 
 -10   0   4       75.87      117.29     44.08 o 
  -8   0   4     1297.93     1144.95     77.54 o 
  -6   0   4     4545.57     4530.19    123.59 o 
  -4   0   4       51.15       39.37     14.89 o 
  -2   0   4    10714.69    11011.84     76.74 o 
   0   0   4     4502.04     4611.18     80.29 o 
   2   0   4      764.90      700.39     30.55 o 
   4   0   4     1091.72     1022.48     37.90 o 
   6   0   4     2595.73     2759.76    129.69 o 
   8   0   4      207.18      213.72     59.43 o 
  10   0   4       40.67       54.71     53.92 o 
 -11   1   4        2.09       -4.14     26.27 o 
 -10   1   4        9.90       21.11     29.65 o 
  -9   1   4      199.32      157.70     34.67 o 
  -8   1   4      137.89      168.68     34.17 o 
  -7   1   4      212.22      189.39     31.40 o 
  -6   1   4        0.39       -9.29     16.16 o 
  -5   1   4       32.12       51.21     12.38 o 
  -4   1   4        0.33       -0.26      8.34 o 
  -3   1   4     1852.23     1939.52     22.92 o 
  -2   1   4        5.86        8.15      8.50 o 
  -1   1   4     5329.98     5553.93     66.59 o 
   0   1   4      129.60      161.81     28.84 o 
   1   1   4      441.92      446.53     24.71 o 
   2   1   4     1146.95     1216.40     36.14 o 
   3   1   4     1458.69     1495.70     30.77 o 
   4   1   4     1019.10     1083.63     28.62 o 
   5   1   4      738.35      694.13     25.21 o 
   6   1   4      431.39      439.38     23.04 o 
   7   1   4      884.82      864.67     36.53 o 
   8   1   4      123.20      167.19     36.80 o 
   9   1   4       78.57       40.30     36.28 o 
  10   1   4      153.59      177.32     36.58 o 
  11   1   4       36.18       50.09     35.27 o 
 -11   2   4        1.56       37.94     32.37 o 
 -10   2   4      460.46      529.47     49.01 o 
  -9   2   4      270.03      200.95     35.83 o 
  -8   2   4      170.61      179.85     30.99 o 
  -7   2   4      115.83      122.35     23.81 o 
  -6   2   4      141.34      134.03     15.82 o 
  -5   2   4      543.30      536.60     15.67 o 
  -4   2   4     6923.41     7041.32     51.05 o 
  -3   2   4      892.72      963.68     17.87 o 
  -2   2   4     1970.74     1795.28     26.64 o 
  -1   2   4      755.16      756.02     15.59 o 
   0   2   4       43.20       13.16     14.41 o 
   1   2   4      356.02      351.89     14.40 o 
   2   2   4     2612.84     2524.30     71.67 o 
   3   2   4      846.08      894.86     28.70 o 
   4   2   4     5170.61     5223.13     74.08 o 
   5   2   4      278.51      280.56     20.22 o 
   6   2   4     1303.45     1282.83     37.66 o 
   7   2   4      282.42      312.69     27.99 o 
   8   2   4      495.52      552.83     50.79 o 
   9   2   4      204.01      184.89     34.65 o 
  10   2   4      143.93      164.36     43.28 o 
  11   2   4        0.45      -15.32     30.73 o 
 -11   3   4      545.18      574.96     57.47 o 
 -10   3   4       50.00       46.32     36.72 o 
  -9   3   4       88.98      116.16     30.30 o 
  -8   3   4        1.31       13.77     27.61 o 
  -7   3   4      597.42      636.74     45.80 o 
  -6   3   4       51.97       41.07     16.23 o 
  -5   3   4     2833.15     2646.03     97.29 o 
  -4   3   4      231.37      246.66     12.77 o 
  -3   3   4     3523.98     3405.81     36.01 o 
  -2   3   4       18.36       -9.53     10.15 o 
  -1   3   4      803.98      758.28     22.69 o 
   0   3   4      513.03      532.88     23.54 o 
   1   3   4      283.32      233.76     13.83 o 
   2   3   4      610.43      610.26     26.58 o 
   3   3   4     4874.75     4751.86    101.19 o 
   4   3   4      694.95      689.77     30.44 o 
   5   3   4     1703.87     1633.44     39.24 o 
   6   3   4      241.45      253.04     22.90 o 
   7   3   4       81.95       25.25     18.50 o 
   8   3   4       40.24       56.45     34.51 o 
   9   3   4      501.36      535.07     53.43 o 
  10   3   4       23.65       34.25     38.05 o 
 -10   4   4       83.65       79.44     33.85 o 
  -9   4   4       10.30       17.78     25.16 o 
  -8   4   4       59.81       18.94     27.05 o 
  -7   4   4       11.70       12.03     15.70 o 
  -6   4   4       53.60       73.48     19.33 o 
  -5   4   4      203.48      187.21     21.20 o 
  -4   4   4       52.01       40.99     12.16 o 
  -3   4   4      573.63      607.76     19.47 o 
  -2   4   4      177.05      180.03     15.01 o 
  -1   4   4      156.59      172.60     15.60 o 
   0   4   4      285.76      254.93     18.46 o 
   1   4   4       33.28       32.82     10.94 o 
   2   4   4      334.59      326.49     21.17 o 
   3   4   4       71.90       65.68     15.64 o 
   4   4   4      335.89      329.00     24.53 o 
   5   4   4      143.35      152.65     20.27 o 
   6   4   4        1.66      -17.43     21.02 o 
   7   4   4      297.70      274.32     25.70 o 
   8   4   4       73.49       57.52     32.67 o 
   9   4   4      176.96      219.07     86.20 o 
  10   4   4       23.18        9.01     30.80 o 
 -10   5   4        1.85        4.78     48.80 o 
  -9   5   4      347.05      386.50     66.12 o 
  -8   5   4       14.24       33.56     24.14 o 
  -7   5   4      723.92      805.96     35.09 o 
  -6   5   4       47.65       70.75     26.67 o 
  -5   5   4     1677.43     1741.67     56.80 o 
  -4   5   4        2.07        4.52     14.65 o 
  -3   5   4     1896.19     1859.96     37.91 o 
  -2   5   4       30.98       28.65     14.42 o 
  -1   5   4     4996.52     4894.10     71.78 o 
   0   5   4      494.66      514.50     26.09 o 
   1   5   4      633.27      636.33     25.48 o 
   2   5   4       10.72       11.40     15.16 o 
   3   5   4     1588.37     1599.86     93.59 o 
   4   5   4       31.24       26.68     18.88 o 
   5   5   4     1364.72     1290.03     44.07 o 
   6   5   4     1101.69     1099.50     82.89 o 
   7   5   4      879.31      951.51     45.42 o 
   8   5   4       42.55       21.74     21.74 o 
   9   5   4       85.93       82.48     32.34 o 
  -9   6   4        1.49      -15.35     29.91 o 
  -8   6   4       55.65       76.74     30.82 o 
  -7   6   4      213.14      228.36     40.25 o 
  -6   6   4      340.03      345.60     35.42 o 
  -5   6   4        0.36       14.77     26.55 o 
  -4   6   4       11.44        5.93     16.05 o 
  -3   6   4      140.88      125.68     16.66 o 
  -2   6   4       53.52       62.18     16.57 o 
  -1   6   4      775.76      741.03     38.10 o 
   0   6   4      229.54      250.78     32.71 o 
   1   6   4      329.66      251.04     33.76 o 
   2   6   4      299.97      298.37     26.86 o 
   3   6   4        0.69      -11.60     17.81 o 
   4   6   4       93.07       76.74     19.74 o 
   5   6   4      301.68      299.48     28.33 o 
   6   6   4        2.82       20.28     19.67 o 
   7   6   4       63.28       78.56     24.21 o 
   8   6   4      279.85      308.13     34.65 o 
  -8   7   4       19.22       40.54     48.41 o 
  -7   7   4      108.78      242.75     84.12 o 
  -6   7   4        0.59       33.04     30.69 o 
  -5   7   4      263.11      380.55     45.55 o 
  -4   7   4       22.68       46.89     17.00 o 
  -3   7   4      865.63      905.86     33.00 o 
  -2   7   4       34.69       64.38     24.29 o 
  -1   7   4      134.25      151.77     30.76 o 
   0   7   4      189.20      263.32    100.17 o 
   1   7   4      797.53      818.50     63.37 o 
   2   7   4        5.77      -32.17     29.36 o 
   3   7   4       86.15      133.44     30.71 o 
   4   7   4       55.77       23.63     26.43 o 
   5   7   4      219.02      205.75     34.89 o 
   6   7   4        0.66       15.98     22.97 o 
   7   7   4      263.84      306.43     40.99 o 
  -6   8   4      237.53      336.41     35.05 o 
  -5   8   4      117.15      158.06     63.04 o 
  -4   8   4      426.14      499.86     32.79 o 
  -3   8   4       49.13      113.57     67.70 o 
  -2   8   4      788.84      895.48     59.18 o 
  -1   8   4       18.17       31.01     33.06 o 
   0   8   4      469.67      520.91     46.60 o 
   1   8   4        6.35       39.13     32.03 o 
   2   8   4      187.13      241.07     63.56 o 
   3   8   4       14.18       36.16     38.18 o 
   4   8   4      271.73      298.35     40.92 o 
   5   8   4       19.01       32.27     37.39 o 
  -3   9   4       74.19      141.23     85.80 o 
  -2   9   4      127.07      180.39     64.94 o 
  -1   9   4        2.85       56.61     61.20 o 
   0   9   4        3.40       20.94     40.74 o 
   1   9   4       29.71       68.71     62.97 o 
   2   9   4       75.36       60.16     49.00 o 
   3   9   4       38.96       36.74     27.92 o 
 -11   0   5      373.02      352.65     61.79 o 
  -9   0   5     1157.22     1161.48     88.16 o 
  -7   0   5     2352.96     2189.53     95.25 o 
  -5   0   5     1064.83      897.77     26.74 o 
  -3   0   5     1963.17     1767.09     33.84 o 
  -1   0   5    19979.65    19859.95    191.86 o 
   1   0   5      189.66      159.80     46.44 o 
   3   0   5      475.15      391.58     27.98 o 
   5   0   5     3164.76     3102.78     69.10 o 
   7   0   5     2105.41     2174.86     66.85 o 
   9   0   5      591.17      717.12     80.29 o 
  11   0   5       53.65       58.25     44.48 o 
 -11   1   5       82.84       56.30     32.80 o 
 -10   1   5      157.99      113.09     34.52 o 
  -9   1   5        4.79       10.35     27.19 o 
  -8   1   5        7.85        1.68     19.48 o 
  -7   1   5      158.93      188.22     22.53 o 
  -6   1   5     1219.04     1250.21     31.15 o 
  -5   1   5       56.99       72.69      9.41 o 
  -4   1   5      444.21      432.74     12.69 o 
  -3   1   5      217.16      238.92     12.23 o 
  -2   1   5       61.22       57.72      9.58 o 
  -1   1   5       39.97      118.97     29.28 o 
   0   1   5     2693.90     2799.21     43.69 o 
   1   1   5     2353.45     2446.62     32.14 o 
   2   1   5      138.02      158.37     16.46 o 
   3   1   5        4.50        6.13     12.16 o 
   4   1   5        2.42       19.72     12.80 o 
   5   1   5       64.12       48.99     17.03 o 
   6   1   5      193.35      188.32     20.39 o 
   7   1   5      625.10      600.40     34.53 o 
   8   1   5       20.26        7.74     25.01 o 
   9   1   5        8.60      -17.13     33.53 o 
  10   1   5       29.82       25.78     29.03 o 
  11   1   5       87.41      106.81     37.50 o 
 -11   2   5      349.27      340.15     51.17 o 
 -10   2   5      122.82      101.24     33.37 o 
  -9   2   5      586.08      647.76     46.89 o 
  -8   2   5       31.88       16.71     22.04 o 
  -7   2   5      361.84      386.59     28.88 o 
  -6   2   5       25.37       12.45     14.08 o 
  -5   2   5     1609.89     1557.26     25.59 o 
  -4   2   5        0.46       -0.14      8.87 o 
  -3   2   5     5114.76     5079.12     86.95 o 
  -2   2   5       89.44       91.92     10.06 o 
  -1   2   5      642.79      526.68     19.48 o 
   0   2   5      153.06      143.69     15.70 o 
   1   2   5     1923.51     1860.69     28.05 o 
   2   2   5     1505.87     1510.42     33.76 o 
   3   2   5      922.95      796.14     28.02 o 
   4   2   5       26.20       24.33     15.13 o 
   5   2   5      889.11      853.38     30.90 o 
   6   2   5       21.89       18.88     16.42 o 
   7   2   5      288.58      305.49     27.24 o 
   8   2   5       39.80       14.43     34.18 o 
   9   2   5       66.82       65.11     28.75 o 
  10   2   5       16.85       93.73     41.57 o 
 -11   3   5       38.89       32.67     37.09 o 
 -10   3   5      585.08      655.96     68.48 o 
  -9   3   5        5.17       25.36     28.09 o 
  -8   3   5      320.32      292.89     40.65 o 
  -7   3   5       41.81       22.43     31.01 o 
  -6   3   5      636.44      664.47     32.49 o 
  -5   3   5       72.74       68.90     12.46 o 
  -4   3   5     2749.73     2633.16     32.60 o 
  -3   3   5       99.71      102.38     10.85 o 
  -2   3   5     4632.29     4742.90     46.23 o 
  -1   3   5      722.09      742.81     23.72 o 
   0   3   5     3774.97     3684.63     54.78 o 
   1   3   5      749.07      798.07     21.60 o 
   2   3   5      492.60      426.01     18.99 o 
   3   3   5        1.79       11.10     15.66 o 
   4   3   5     5152.06     5028.58    105.41 o 
   5   3   5      609.30      596.84     27.72 o 
   6   3   5      789.67      780.53     32.31 o 
   7   3   5      316.54      265.92     26.42 o 
   8   3   5      210.55      248.51     38.04 o 
   9   3   5      143.18      136.68     40.05 o 
  10   3   5      290.71      338.20     50.14 o 
 -10   4   5        5.38      -24.91     42.90 o 
  -9   4   5       61.92       65.26     30.41 o 
  -8   4   5      107.45      105.59     27.68 o 
  -7   4   5        5.11        9.02     20.77 o 
  -6   4   5      302.45      297.71     26.92 o 
  -5   4   5       59.48       47.25     16.76 o 
  -4   4   5      160.51      166.01     15.59 o 
  -3   4   5       75.19       56.88     13.41 o 
  -2   4   5       12.19        7.72     13.01 o 
  -1   4   5     1667.12     1617.75     35.97 o 
   0   4   5        5.33       -6.46     14.34 o 
   1   4   5      309.10      345.09     18.11 o 
   2   4   5       38.63       50.10     13.25 o 
   3   4   5        4.79        8.14     18.33 o 
   4   4   5      758.62      721.80     32.56 o 
   5   4   5      619.90      676.31     36.30 o 
   6   4   5      115.77      126.02     19.74 o 
   7   4   5      254.90      241.44     24.83 o 
   8   4   5      292.02      287.23     27.51 o 
   9   4   5        3.45        9.70     34.71 o 
  10   4   5      267.13      265.26     47.58 o 
 -10   5   5      329.08      413.66     72.42 o 
  -9   5   5       68.22       38.02     29.53 o 
  -8   5   5      384.33      430.58     62.19 o 
  -7   5   5       42.03       48.91     25.63 o 
  -6   5   5      954.05     1018.02     43.93 o 
  -5   5   5        4.44        8.97     16.77 o 
  -4   5   5     1331.66     1329.91     33.76 o 
  -3   5   5        0.27       -8.55     11.12 o 
  -2   5   5     3079.67     2978.43     91.69 o 
  -1   5   5       22.71       14.31     16.67 o 
   0   5   5     1851.82     1754.90     45.65 o 
   1   5   5       73.86       81.45     18.15 o 
   2   5   5      919.81      919.45     43.33 o 
   3   5   5      211.78      201.88     28.30 o 
   4   5   5     1092.41     1066.07     47.44 o 
   5   5   5      609.13      545.02     36.06 o 
   6   5   5      963.93      994.97     45.06 o 
   7   5   5      116.09      110.18     26.50 o 
   8   5   5      238.98      264.51     30.98 o 
   9   5   5       35.50       72.56     32.14 o 
  -9   6   5       36.77       39.75     46.44 o 
  -8   6   5        8.27        0.39     41.33 o 
  -7   6   5      130.63      190.01     39.16 o 
  -6   6   5      111.40      129.19     25.77 o 
  -5   6   5      200.53      194.47     24.48 o 
  -4   6   5       42.61       38.15     19.20 o 
  -3   6   5        1.74        4.33     13.74 o 
  -2   6   5       45.46       40.55     17.18 o 
  -1   6   5     1244.30     1154.14     59.78 o 
   0   6   5      468.24      468.77     41.32 o 
   1   6   5      751.21      756.69     84.42 o 
   2   6   5       13.26        3.94     33.85 o 
   3   6   5      215.74      233.44     37.65 o 
   4   6   5       22.62       27.37     37.19 o 
   5   6   5      137.35      145.93     35.42 o 
   6   6   5      149.73      164.56     33.34 o 
   7   6   5      263.49      279.83     38.12 o 
   8   6   5       92.97      125.95     32.38 o 
  -7   7   5       18.43       98.89     50.03 o 
  -6   7   5      185.56      253.82     39.97 o 
  -5   7   5       26.44       43.02     34.72 o 
  -4   7   5      744.80      798.59     39.20 o 
  -3   7   5      229.76      195.21     23.16 o 
  -2   7   5      770.62      798.51     59.83 o 
  -1   7   5        2.34       -7.27     22.58 o 
   0   7   5      464.58      501.40     92.89 o 
   1   7   5      119.86      109.74     30.94 o 
   2   7   5      524.00      564.09     43.20 o 
   3   7   5        0.30       12.47     31.08 o 
   4   7   5      157.57      142.51     35.86 o 
   5   7   5        0.97      -26.07     27.55 o 
   6   7   5      294.02      310.04     40.07 o 
   7   7   5      214.13      225.57     40.54 o 
  -6   8   5       30.80       33.88     28.93 o 
  -5   8   5      474.99      555.10     39.16 o 
  -4   8   5      146.31      150.62     33.55 o 
  -3   8   5      352.22      378.47    109.61 o 
  -2   8   5      212.28      259.95     37.06 o 
  -1   8   5      315.54      376.96     55.89 o 
   0   8   5        0.11      -22.33     21.94 o 
   1   8   5      170.71      189.41     40.18 o 
   2   8   5       18.38       14.36     31.39 o 
   3   8   5      324.59      356.27     56.28 o 
   4   8   5        0.23       18.27     26.94 o 
   5   8   5      239.32      166.09     53.53 o 
  -3   9   5       32.82       23.40     36.60 o 
  -2   9   5       23.76       67.13     31.27 o 
  -1   9   5        4.93       27.88     48.02 o 
   0   9   5        6.42       67.41     28.68 o 
   1   9   5       12.48        8.41     33.44 o 
   2   9   5        0.17       -2.74     32.97 o 
 -10   0   6      920.31     1000.17     59.62 o 
  -8   0   6     3482.58     3485.20     90.14 o 
  -6   0   6     2143.47     2145.74    182.62 o 
  -4   0   6     2190.76     2113.27     41.57 o 
  -2   0   6     6847.86     6616.11     64.90 o 
   0   0   6    12895.62    12984.45    175.15 o 
   2   0   6     4231.04     3935.37    179.08 o 
   4   0   6       72.82       49.39     25.78 o 
   6   0   6     3308.67     3422.12     80.18 o 
   8   0   6      928.37      957.60     79.11 o 
  10   0   6       75.71       99.97     46.84 o 
 -11   1   6        7.64       35.28     30.63 o 
 -10   1   6       18.06       18.09     22.69 o 
  -9   1   6      815.24      799.43     46.03 o 
  -8   1   6       59.37       40.85     19.62 o 
  -7   1   6      116.73       95.79     17.91 o 
  -6   1   6      208.34      214.29     17.09 o 
  -5   1   6       11.72        3.42      9.69 o 
  -4   1   6       70.46       67.62     11.50 o 
  -3   1   6      700.72      720.83     17.85 o 
  -2   1   6      122.14      128.09     10.65 o 
  -1   1   6     2721.32     2787.86     39.35 o 
   0   1   6      470.40      442.99     14.15 o 
   1   1   6     1285.99     1355.67     26.72 o 
   2   1   6     1229.82     1216.62     42.39 o 
   3   1   6     1369.08     1602.75     34.63 o 
   4   1   6        7.06        4.76     14.05 o 
   5   1   6     1604.95     1580.17     66.89 o 
   6   1   6      509.69      505.93     27.45 o 
   7   1   6      539.05      556.85     35.24 o 
   8   1   6       24.95        1.12     52.94 o 
   9   1   6       18.42       10.49     35.04 o 
  10   1   6       51.93       68.26     35.36 o 
 -11   2   6        1.47      -23.02     33.92 o 
 -10   2   6      633.65      709.65     57.02 o 
  -9   2   6       42.80       57.87     35.23 o 
  -8   2   6      932.81      847.66     59.12 o 
  -7   2   6        5.32       -0.44     17.99 o 
  -6   2   6      947.61      940.12     26.63 o 
  -5   2   6       15.44       19.75      9.84 o 
  -4   2   6     3261.81     3251.16     35.54 o 
  -3   2   6      216.53      226.76     12.38 o 
  -2   2   6     3463.80     3581.34     34.10 o 
  -1   2   6     1349.01     1438.85     30.10 o 
   0   2   6     7227.95     7231.77     97.41 o 
   1   2   6        1.07       -3.51     11.01 o 
   2   2   6      692.15      643.65     25.31 o 
   3   2   6      695.12      705.55     29.06 o 
   4   2   6      832.84      808.20     28.78 o 
   5   2   6       20.90       29.90     16.74 o 
   6   2   6      469.31      460.73     26.84 o 
   7   2   6        1.88      -21.47     17.77 o 
   8   2   6      730.39      701.93     54.77 o 
   9   2   6      405.99      383.36     42.30 o 
  10   2   6      111.92       79.67     51.56 o 
 -11   3   6      660.78      648.64     56.40 o 
 -10   3   6        0.21        7.75     28.80 o 
  -9   3   6      590.26      566.09     50.19 o 
  -8   3   6        9.20      -17.32     38.57 o 
  -7   3   6      194.53      231.99     37.13 o 
  -6   3   6       38.43       19.79     15.33 o 
  -5   3   6     3840.20     3875.98     49.15 o 
  -4   3   6       12.11       22.45     10.64 o 
  -3   3   6     3118.66     3148.84     35.44 o 
  -2   3   6       73.06       63.34     11.94 o 
  -1   3   6     4368.10     4281.79     40.35 o 
   0   3   6       55.59       24.93     16.65 o 
   1   3   6     2699.37     2583.55     52.26 o 
   2   3   6       42.60       26.39     13.22 o 
   3   3   6     2279.95     2219.12     47.19 o 
   4   3   6      261.65      286.41     25.08 o 
   5   3   6     2082.61     2002.52     45.19 o 
   6   3   6       40.66       42.82     19.66 o 
   7   3   6       22.84       19.17     16.84 o 
   8   3   6      127.89      133.34     34.28 o 
   9   3   6      562.47      581.15     52.68 o 
  10   3   6       49.05       58.56     39.51 o 
 -10   4   6      103.89       97.45     33.89 o 
  -9   4   6       26.25        5.36     33.06 o 
  -8   4   6      114.88      122.53     30.62 o 
  -7   4   6       15.82       26.71     19.42 o 
  -6   4   6      296.45      334.88     25.06 o 
  -5   4   6      268.21      238.68     17.35 o 
  -4   4   6        5.98        1.82     12.17 o 
  -3   4   6       77.56       55.69     12.08 o 
  -2   4   6     1673.57     1616.17     30.91 o 
  -1   4   6        1.92       -0.61     14.66 o 
   0   4   6        1.61       15.08     14.71 o 
   1   4   6      615.49      605.07     22.10 o 
   2   4   6        8.11       18.26     15.57 o 
   3   4   6      378.72      359.45     28.41 o 
   4   4   6       67.96       34.10     21.13 o 
   5   4   6      131.90      133.34     18.90 o 
   6   4   6       60.67       54.25     17.61 o 
   7   4   6      133.03      142.01     26.60 o 
   8   4   6       31.34       25.76     22.90 o 
   9   4   6       16.33       40.57     35.20 o 
  -8   5   6       63.81       87.64     26.86 o 
  -7   5   6      857.22      920.48     45.37 o 
  -6   5   6      200.33      186.77     28.21 o 
  -5   5   6      852.22      853.32     39.84 o 
  -4   5   6      146.91      155.02     24.07 o 
  -3   5   6     2085.82     2121.24     47.49 o 
  -2   5   6      410.73      400.09     24.44 o 
  -1   5   6     3956.98     3794.96     69.39 o 
   0   5   6        7.26       -2.32     15.40 o 
   1   5   6     3063.08     3083.90    102.26 o 
   2   5   6       25.02        8.47     12.77 o 
   3   5   6     1235.97     1181.59     46.75 o 
   4   5   6      189.29      191.62     24.71 o 
   5   5   6      592.39      571.15     34.49 o 
   6   5   6      164.79      186.19     26.23 o 
   7   5   6     1456.39     1351.07     69.05 o 
   8   5   6        6.48       15.74     26.02 o 
   9   5   6      105.15      109.02     55.50 o 
  -8   6   6       18.73       49.26     29.36 o 
  -7   6   6       49.65       55.80     20.61 o 
  -6   6   6      479.11      508.21     37.60 o 
  -5   6   6        1.63       29.24     19.27 o 
  -4   6   6       68.23       81.27     18.24 o 
  -3   6   6      443.40      444.15     26.44 o 
  -2   6   6      633.87      572.97     33.46 o 
  -1   6   6       58.99       62.63     19.31 o 
   0   6   6      234.21      198.15     33.43 o 
   1   6   6       53.36       42.19     29.13 o 
   2   6   6      542.65      510.25     46.83 o 
   3   6   6        4.88       -9.76     31.88 o 
   4   6   6      105.75      126.85     43.29 o 
   5   6   6       35.16       20.51     26.05 o 
   6   6   6       15.65       59.34     31.71 o 
   7   6   6      189.40      240.91     69.27 o 
   8   6   6       54.05       35.76     31.95 o 
  -7   7   6      357.47      379.45     37.11 o 
  -6   7   6        7.75       53.06     22.34 o 
  -5   7   6      205.34      229.81     29.76 o 
  -4   7   6       10.73        5.27     17.51 o 
  -3   7   6      645.97      626.92     32.95 o 
  -2   7   6        0.64       -9.81     20.53 o 
  -1   7   6      425.13      465.49     61.40 o 
   0   7   6        2.74        9.73     26.58 o 
   1   7   6      554.74      587.53     46.76 o 
   2   7   6      120.95      133.20     29.79 o 
   3   7   6      130.52      148.62     33.34 o 
   4   7   6       26.64       10.94     30.80 o 
   5   7   6      213.36      234.84     39.24 o 
   6   7   6       16.43       30.80     47.82 o 
  -5   8   6      123.58      149.10     27.22 o 
  -4   8   6      516.24      592.74     54.71 o 
  -3   8   6      267.56      284.20     54.91 o 
  -2   8   6      310.97      403.06     79.31 o 
  -1   8   6        1.79       11.39     24.46 o 
   0   8   6      473.06      444.07     48.80 o 
   1   8   6        8.53       33.58     32.44 o 
   2   8   6      317.17      407.63     94.66 o 
   3   8   6        1.20        1.77     28.39 o 
   4   8   6      495.15      578.69     59.63 o 
   5   8   6      103.01      109.02     50.38 o 
  -2   9   6       13.90       42.86     53.13 o 
  -1   9   6       92.28      137.47     38.18 o 
   0   9   6        2.20        1.32     44.08 o 
   1   9   6        0.09        2.77     24.49 o 
 -11   0   7      378.20      375.86     69.66 o 
  -9   0   7      809.20      806.98     49.02 o 
  -7   0   7     6393.65     6500.70    140.71 o 
  -5   0   7     2966.17     3060.38     52.94 o 
  -3   0   7     1535.32     1411.04     35.26 o 
  -1   0   7    32473.66    33288.12    284.45 o 
   1   0   7    14164.55    14673.33    218.05 o 
   3   0   7     1198.56     1136.65     42.75 o 
   5   0   7      608.84      678.81     40.45 o 
   7   0   7     2143.80     2251.35     73.41 o 
   9   0   7      777.72      723.81     82.26 o 
 -11   1   7      190.84      185.28     30.40 o 
 -10   1   7      398.23      313.05     28.58 o 
  -9   1   7        9.30       -0.23     16.24 o 
  -8   1   7       15.15       24.18     20.23 o 
  -7   1   7       93.17       75.44     19.13 o 
  -6   1   7      378.79      369.87     19.39 o 
  -5   1   7      624.00      639.98     19.55 o 
  -4   1   7      432.57      425.48     16.30 o 
  -3   1   7       99.21      101.16     11.55 o 
  -2   1   7     1014.37      987.88     20.15 o 
  -1   1   7      615.14      628.85     19.45 o 
   0   1   7     2062.27     2137.30     47.30 o 
   1   1   7     1212.57     1269.97     27.94 o 
   2   1   7      585.54      523.84     31.36 o 
   3   1   7      563.04      497.56     22.54 o 
   4   1   7      672.68      682.05     27.91 o 
   5   1   7      290.78      283.32     21.81 o 
   6   1   7      354.15      406.10     27.51 o 
   7   1   7      497.05      537.77     29.52 o 
   8   1   7       69.02       83.16     31.47 o 
   9   1   7       69.34       70.17     38.61 o 
  10   1   7       82.72       75.75     39.60 o 
 -11   2   7      245.01      277.53     36.03 o 
 -10   2   7       26.53       27.53     21.71 o 
  -9   2   7     1704.57     1745.74     60.19 o 
  -8   2   7       69.41       70.93     18.03 o 
  -7   2   7     1324.26     1380.28     40.22 o 
  -6   2   7        0.77      -10.65     13.91 o 
  -5   2   7     3289.82     3211.03     37.90 o 
  -4   2   7       74.01       57.66     10.97 o 
  -3   2   7     6771.93     7041.71     72.64 o 
  -2   2   7      371.07      418.50     18.15 o 
  -1   2   7     1224.16     1141.08     35.18 o 
   0   2   7      233.48      256.02     20.91 o 
   1   2   7     8115.66     8456.12     65.95 o 
   2   2   7     1169.72     1183.20     33.16 o 
   3   2   7     2013.66     2064.97     47.90 o 
   4   2   7      150.41      146.91     18.33 o 
   5   2   7      500.29      504.84     26.70 o 
   6   2   7       24.92       23.49     20.52 o 
   7   2   7      563.35      591.70     35.95 o 
   8   2   7      176.95      170.29     39.19 o 
   9   2   7      221.08      161.25     41.46 o 
  10   2   7       91.40      110.43     33.66 o 
 -11   3   7        1.26       20.51     24.73 o 
 -10   3   7      489.83      484.54     44.34 o 
  -9   3   7       53.07       53.97     20.75 o 
  -8   3   7      982.59      939.44     44.84 o 
  -7   3   7       76.61       61.24     25.31 o 
  -6   3   7      292.34      307.88     26.45 o 
  -5   3   7       89.94       68.86     12.61 o 
  -4   3   7     5030.19     5109.25     48.74 o 
  -3   3   7      333.08      336.00     14.89 o 
  -2   3   7     3232.41     3207.84     57.18 o 
  -1   3   7      474.91      494.30     26.19 o 
   0   3   7     4957.64     4793.86     69.28 o 
   1   3   7      187.33      150.82     12.83 o 
   2   3   7     2950.14     2773.47     41.62 o 
   3   3   7     1201.37     1189.65     37.29 o 
   4   3   7     1510.05     1552.89     45.49 o 
   5   3   7      513.54      498.79     27.77 o 
   6   3   7      772.50      769.14     34.96 o 
   7   3   7       12.28       16.48     22.23 o 
   8   3   7      500.92      510.41     59.43 o 
   9   3   7       58.69       34.78     36.45 o 
  10   3   7      237.55      170.41     39.81 o 
 -10   4   7       35.68       64.82     29.90 o 
  -9   4   7      177.21      177.97     34.14 o 
  -8   4   7        1.86       23.78     29.59 o 
  -7   4   7      480.86      483.35     43.41 o 
  -6   4   7        6.51        4.55     21.66 o 
  -5   4   7        8.14       -5.74     16.88 o 
  -4   4   7       23.17       15.71     15.49 o 
  -3   4   7       38.80       42.75     14.64 o 
  -2   4   7      203.33      208.91     18.52 o 
  -1   4   7      734.25      757.52     31.57 o 
   0   4   7      195.89      189.74     22.26 o 
   1   4   7       35.90       20.81     16.97 o 
   2   4   7      289.31      262.49     18.12 o 
   3   4   7        0.62       -0.68     16.10 o 
   4   4   7      441.83      450.12     32.16 o 
   5   4   7       37.30       18.73     17.27 o 
   6   4   7        9.30        9.18     15.66 o 
   7   4   7       16.16       18.34     20.93 o 
   8   4   7       68.63       84.44     23.94 o 
   9   4   7        1.94       -1.29     27.51 o 
  -9   5   7        2.30       19.88     22.82 o 
  -8   5   7     1202.79     1309.07     98.00 o 
  -7   5   7       27.75       35.57     20.33 o 
  -6   5   7     1700.32     1758.93     72.73 o 
  -5   5   7      339.68      311.14     30.63 o 
  -4   5   7     1311.79     1343.89     41.36 o 
  -3   5   7       96.42       91.06     17.88 o 
  -2   5   7     3113.42     3037.21     55.39 o 
  -1   5   7        6.30        5.06     19.42 o 
   0   5   7     3693.67     3718.58     69.30 o 
   1   5   7       39.03       29.54     18.64 o 
   2   5   7     2560.76     2550.67     69.15 o 
   3   5   7        1.61       20.74     25.03 o 
   4   5   7      336.53      377.42     42.73 o 
   5   5   7       61.91       73.73     31.67 o 
   6   5   7     1464.71     1358.99     60.75 o 
   7   5   7       20.90       37.80     26.86 o 
   8   5   7      160.81      182.11     36.41 o 
  -8   6   7        7.77       13.71     22.24 o 
  -7   6   7      133.28      139.72     26.92 o 
  -6   6   7        9.13       20.92     21.58 o 
  -5   6   7        2.42       20.58     18.55 o 
  -4   6   7       23.98       16.18     15.30 o 
  -3   6   7      514.38      520.73     30.39 o 
  -2   6   7        3.86        6.72     15.44 o 
  -1   6   7       81.40       79.82     20.14 o 
   0   6   7      206.79      198.35     37.13 o 
   1   6   7      298.99      271.28     37.20 o 
   2   6   7       74.39       87.64     30.88 o 
   3   6   7      114.31      130.52     28.12 o 
   4   6   7      140.39      151.74     35.11 o 
   5   6   7       95.54      105.36     35.42 o 
   6   6   7      357.74      328.33     92.89 o 
   7   6   7      279.69      283.62     42.31 o 
  -7   7   7        0.41       25.79     22.62 o 
  -6   7   7      401.61      429.39     36.93 o 
  -5   7   7       49.99       38.83     21.20 o 
  -4   7   7       40.75       69.25     17.88 o 
  -3   7   7       86.92       64.65     17.87 o 
  -2   7   7      230.21      249.21     35.62 o 
  -1   7   7       44.29       60.78     25.34 o 
   0   7   7      808.58      800.38     58.45 o 
   1   7   7       25.66       39.49     25.79 o 
   2   7   7      534.06      559.43     46.82 o 
   3   7   7       65.42       14.75     26.68 o 
   4   7   7      356.94      413.64     41.32 o 
   5   7   7      186.09      164.37     38.78 o 
   6   7   7       17.77       -4.01     25.91 o 
  -5   8   7      448.48      432.23     37.48 o 
  -4   8   7        7.89       26.62     28.91 o 
  -3   8   7      386.60      423.86     45.06 o 
  -2   8   7       19.66       -0.39     26.99 o 
  -1   8   7      473.83      543.94     57.46 o 
   0   8   7        9.86        5.83     23.88 o 
   1   8   7      392.54      419.48     46.36 o 
   2   8   7       26.30       15.16     39.56 o 
   3   8   7      582.27      626.28    109.02 o 
   4   8   7        0.33      -13.59     38.57 o 
 -10   0   8      344.23      346.72     39.87 o 
  -8   0   8     4227.76     4350.91    101.99 o 
  -6   0   8     6792.40     6837.15    112.80 o 
  -4   0   8     5040.09     4925.10     67.51 o 
  -2   0   8    19474.77    20618.30    256.18 o 
   0   0   8     7896.39     7943.79    112.33 o 
   2   0   8     8186.39     8258.59    105.25 o 
   4   0   8     2202.26     2233.45     94.26 o 
   6   0   8     1483.34     1537.52     62.32 o 
   8   0   8      724.98      604.16     73.99 o 
  10   0   8      201.92      171.60     60.22 o 
 -11   1   8        5.96       28.13     27.37 o 
 -10   1   8       85.37       72.59     27.89 o 
  -9   1   8      394.17      396.78     27.36 o 
  -8   1   8        0.34       16.30     18.08 o 
  -7   1   8      108.68      102.92     20.33 o 
  -6   1   8       37.77       39.88     21.19 o 
  -5   1   8       97.05       99.26     13.53 o 
  -4   1   8        0.44       -4.62     10.77 o 
  -3   1   8     1677.42     1782.98     28.45 o 
  -2   1   8     1239.05     1255.28     25.29 o 
  -1   1   8      700.87      713.40     26.80 o 
   0   1   8     1073.73     1190.53     54.94 o 
   1   1   8     2207.09     2207.85     45.62 o 
   2   1   8     1536.33     1641.29     47.97 o 
   3   1   8      135.18      149.50     18.85 o 
   4   1   8     1453.13     1437.75     38.73 o 
   5   1   8      547.05      547.86     28.79 o 
   6   1   8      742.81      743.09     34.31 o 
   7   1   8      532.04      533.71     30.29 o 
   8   1   8      548.23      565.76     48.58 o 
   9   1   8       33.04        7.21     25.74 o 
  10   1   8      118.81       95.62     46.84 o 
 -11   2   8       21.29        5.93     21.80 o 
 -10   2   8      253.95      263.55     30.84 o 
  -9   2   8      124.38      272.07    101.61 o 
  -8   2   8     1177.05     1181.79     48.69 o 
  -7   2   8       53.02       39.67     20.54 o 
  -6   2   8     3660.32     3675.82     51.76 o 
  -5   2   8      714.91      725.11     21.54 o 
  -4   2   8     3240.71     3364.14     39.68 o 
  -3   2   8      103.97      119.62     16.95 o 
  -2   2   8     1065.35      950.93     18.24 o 
  -1   2   8      725.01      779.49     36.32 o 
   0   2   8     6438.07     6733.35     85.65 o 
   1   2   8      496.32      482.81     18.31 o 
   2   2   8     6023.16     6173.11     98.82 o 
   3   2   8      307.43      304.55     26.85 o 
   4   2   8     1236.13     1155.76     35.09 o 
   5   2   8      200.55      199.89     24.23 o 
   6   2   8      125.97      137.42     21.01 o 
   7   2   8       12.70        5.55     22.18 o 
   8   2   8      783.39      746.74     56.35 o 
   9   2   8      221.34      219.17     39.72 o 
  10   2   8      147.11      139.55     43.50 o 
 -10   3   8       38.51       72.44     35.42 o 
  -9   3   8      633.18      669.71     41.22 o 
  -8   3   8        0.42        1.77     19.07 o 
  -7   3   8      975.03     1028.12     44.74 o 
  -6   3   8      365.18      339.75     23.79 o 
  -5   3   8     3836.46     3853.25     45.10 o 
  -4   3   8        0.75        3.88     13.28 o 
  -3   3   8     5397.70     5289.29     58.27 o 
  -2   3   8      197.95      211.50     18.69 o 
  -1   3   8     2321.12     2283.57     51.49 o 
   0   3   8      313.98      304.70     23.68 o 
   1   3   8     2213.17     2157.67     51.65 o 
   2   3   8       90.01      100.30     17.89 o 
   3   3   8     5387.08     5364.64    153.17 o 
   4   3   8      349.34      369.60     29.26 o 
   5   3   8      752.86      677.11     32.69 o 
   6   3   8      182.30      162.32     21.83 o 
   7   3   8      425.49      428.23     33.29 o 
   8   3   8       16.55       12.64     20.73 o 
   9   3   8      376.05      401.68     47.04 o 
 -10   4   8      137.06      179.00     39.51 o 
  -9   4   8       31.70       44.05     34.05 o 
  -8   4   8      209.59      169.93     31.58 o 
  -7   4   8       16.16       23.64     25.90 o 
  -6   4   8      130.54      118.80     29.64 o 
  -5   4   8       43.63       21.17     24.38 o 
  -4   4   8      235.16      229.66     21.70 o 
  -3   4   8      269.30      259.38     21.29 o 
  -2   4   8      194.57      206.58     20.28 o 
  -1   4   8       74.84       89.59     21.19 o 
   0   4   8      579.10      575.60     33.03 o 
   1   4   8        3.81       -0.67     17.95 o 
   2   4   8      691.64      728.90     37.33 o 
   3   4   8      816.17      832.39     52.49 o 
   4   4   8       32.19       56.96     33.28 o 
   5   4   8      519.56      480.93     34.76 o 
   6   4   8      130.01      117.73     27.50 o 
   7   4   8      319.09      359.01     36.74 o 
   8   4   8       28.37       17.38     30.70 o 
   9   4   8      142.77      173.97     49.99 o 
  -9   5   8      521.57      663.98     80.69 o 
  -8   5   8       31.29       23.85     25.99 o 
  -7   5   8     1872.51     1788.07    104.30 o 
  -6   5   8        0.10       11.85     19.30 o 
  -5   5   8      548.10      622.21     38.58 o 
  -4   5   8        5.38        4.88     17.35 o 
  -3   5   8     1203.32     1209.93     39.31 o 
  -2   5   8      269.63      252.49     22.95 o 
  -1   5   8     2010.87     1982.88     58.45 o 
   0   5   8        0.09       -1.68     19.32 o 
   1   5   8     3427.86     3401.42     69.50 o 
   2   5   8      231.68      198.90     27.70 o 
   3   5   8      965.51     1003.76     56.32 o 
   4   5   8        4.88       -1.08     24.65 o 
   5   5   8      781.86      716.67     49.86 o 
   6   5   8       43.08       39.93     27.97 o 
   7   5   8      432.96      448.55     46.12 o 
   8   5   8       12.97       36.16     31.00 o 
  -8   6   8       82.48      118.08     39.36 o 
  -7   6   8       72.23       76.59     25.07 o 
  -6   6   8      157.65      145.31     28.46 o 
  -5   6   8      106.73      112.63     26.98 o 
  -4   6   8      159.26      146.35     22.15 o 
  -3   6   8        2.21        5.00     16.83 o 
  -2   6   8      353.41      331.15     34.01 o 
  -1   6   8        1.78        7.12     18.63 o 
   0   6   8      115.70      108.84     21.84 o 
   1   6   8      112.43      152.71     33.11 o 
   2   6   8      401.95      370.95     40.63 o 
   3   6   8      302.74      283.81     36.88 o 
   4   6   8      120.29      126.18     32.69 o 
   5   6   8       21.07       -2.20     25.99 o 
   6   6   8      227.45      228.14     38.94 o 
   7   6   8      109.09      144.82     48.02 o 
  -7   7   8      290.81      261.39     33.82 o 
  -6   7   8       56.16       39.05     23.24 o 
  -5   7   8      368.85      357.30     32.94 o 
  -4   7   8        9.13        9.28     17.50 o 
  -3   7   8      137.01      164.30     25.72 o 
  -2   7   8       19.08        4.49     30.14 o 
  -1   7   8      752.88      689.65     50.10 o 
   0   7   8       22.10       47.40     30.05 o 
   1   7   8     1000.87      995.90     59.40 o 
   2   7   8      176.20      133.55     34.91 o 
   3   7   8      615.91      620.79     51.94 o 
   4   7   8        2.94        0.38     32.52 o 
   5   7   8       64.12       80.21     36.60 o 
   6   7   8       80.19      122.19     33.79 o 
  -5   8   8       35.96       42.41     22.94 o 
  -4   8   8      338.07      389.65     70.06 o 
  -3   8   8       13.50       22.20     29.48 o 
  -2   8   8      319.96      369.09     77.93 o 
  -1   8   8        0.53       37.11     33.92 o 
   0   8   8      336.30      320.58     46.43 o 
   1   8   8       15.11       32.67     32.53 o 
   2   8   8      356.03      372.41     49.33 o 
   3   8   8        0.44      -20.19     37.00 o 
 -11   0   9      499.84      439.60     43.54 o 
  -9   0   9      117.67      272.99     88.75 o 
  -7   0   9     9672.95     9800.66    147.56 o 
  -5   0   9     3812.68     3825.79     77.16 o 
  -3   0   9     2246.93     2117.53     46.08 o 
  -1   0   9     5989.50     5872.03    155.47 o 
   1   0   9     4132.62     4152.35    127.92 o 
   3   0   9     7734.59     7657.24    117.49 o 
   5   0   9      696.93      748.42     47.63 o 
   7   0   9     1270.47     1223.68     59.00 o 
   9   0   9      766.95      740.34     84.62 o 
 -11   1   9       74.51       85.56     58.64 o 
 -10   1   9       62.22       80.81     24.75 o 
  -9   1   9      107.10      125.67     23.37 o 
  -8   1   9      238.53      264.28     24.96 o 
  -7   1   9       43.92       46.80     17.94 o 
  -6   1   9     1162.11     1115.85     35.97 o 
  -5   1   9      288.07      280.71     17.23 o 
  -4   1   9      198.64      205.63     15.85 o 
  -3   1   9      228.91      246.15     14.90 o 
  -2   1   9     2211.30     2188.29     36.46 o 
  -1   1   9     2798.69     2908.14     93.68 o 
   0   1   9      345.68      346.33     29.83 o 
   1   1   9      762.33      729.70     35.68 o 
   2   1   9      146.54      121.08     29.37 o 
   3   1   9      949.09      933.50     32.00 o 
   4   1   9      424.77      435.20     26.87 o 
   5   1   9     1061.38     1032.26     37.71 o 
   6   1   9      517.54      495.60     31.32 o 
   7   1   9     1158.15     1199.38     42.37 o 
   8   1   9        0.81      -46.29     30.86 o 
   9   1   9      238.21      267.57     42.01 o 
 -10   2   9        2.03       -5.05     21.82 o 
  -9   2   9      676.04      681.69     42.30 o 
  -8   2   9      223.50      230.53     28.56 o 
  -7   2   9      691.03      743.78     32.46 o 
  -6   2   9      671.11      678.11     26.29 o 
  -5   2   9     6112.16     6202.18     58.25 o 
  -4   2   9      142.39      136.40     14.39 o 
  -3   2   9     4050.19     3958.69     51.47 o 
  -2   2   9      444.95      423.44     21.31 o 
  -1   2   9     2461.79     2452.02     67.53 o 
   0   2   9      634.62      600.95     31.13 o 
   1   2   9     5381.88     5315.67     53.48 o 
   2   2   9       73.73       59.12     18.00 o 
   3   2   9     4765.63     4640.22     73.40 o 
   4   2   9      774.69      775.06     32.53 o 
   5   2   9     1254.14     1241.90     45.35 o 
   6   2   9       84.75      105.42     20.46 o 
   7   2   9       98.08      141.14     26.97 o 
   8   2   9      222.91      200.63     36.85 o 
   9   2   9      126.09      156.88     78.52 o 
 -10   3   9      361.45      325.62     40.17 o 
  -9   3   9        1.69       10.15     26.04 o 
  -8   3   9      989.27      955.55     57.69 o 
  -7   3   9       19.81       26.90     25.62 o 
  -6   3   9     1518.64     1552.57     53.38 o 
  -5   3   9       17.00       16.39     14.01 o 
  -4   3   9     2895.56     2865.60     46.35 o 
  -3   3   9       61.20       86.71     15.11 o 
  -2   3   9     1274.47     1200.62     35.51 o 
  -1   3   9       76.37       75.48     22.17 o 
   0   3   9      671.01      698.61     34.25 o 
   1   3   9      142.61      169.50     26.57 o 
   2   3   9     3366.34     3412.78     87.05 o 
   3   3   9      394.14      361.82     43.32 o 
   4   3   9     1837.76     1659.97     84.82 o 
   5   3   9      895.20      853.42     43.75 o 
   6   3   9      310.64      319.08     29.92 o 
   7   3   9       37.67       43.74     22.31 o 
   8   3   9      299.23      305.71     39.40 o 
   9   3   9      169.21      157.83     48.02 o 
 -10   4   9        1.17        7.95     25.18 o 
  -9   4   9       46.96       43.57     31.71 o 
  -8   4   9        2.12        9.61     24.75 o 
  -7   4   9      146.31      158.24     35.94 o 
  -6   4   9        5.05       23.62     22.07 o 
  -5   4   9       10.99       12.16     21.07 o 
  -4   4   9     1357.40     1298.59     40.85 o 
  -3   4   9      320.88      286.67     22.29 o 
  -2   4   9       39.58       52.50     17.26 o 
  -1   4   9      362.09      316.90     28.09 o 
   0   4   9      289.60      278.26     26.84 o 
   1   4   9      758.95      728.80     36.52 o 
   2   4   9      890.61      918.48     42.29 o 
   3   4   9        7.46       18.70     25.88 o 
   4   4   9      693.42      725.88     51.86 o 
   5   4   9      103.32      113.91     23.82 o 
   6   4   9      521.67      542.51     37.65 o 
   7   4   9        0.18        8.70     23.83 o 
   8   4   9       56.79      101.09     32.87 o 
  -9   5   9       40.36       39.19     29.11 o 
  -8   5   9      646.42      655.32     76.36 o 
  -7   5   9        1.01       15.37     25.58 o 
  -6   5   9      805.64      815.67     44.51 o 
  -5   5   9       12.05       -2.23     23.99 o 
  -4   5   9     1628.00     1558.91     51.89 o 
  -3   5   9      226.98      221.05     23.10 o 
  -2   5   9     1927.99     1870.08     54.12 o 
  -1   5   9       20.71      -13.95     21.22 o 
   0   5   9     2155.10     2083.25     57.05 o 
   1   5   9      227.93      228.98     28.50 o 
   2   5   9     2295.06     2397.27     64.40 o 
   3   5   9      100.62      113.58     37.31 o 
   4   5   9     1269.76     1239.28     62.38 o 
   5   5   9       90.66       61.29     29.19 o 
   6   5   9      564.19      548.69     40.81 o 
   7   5   9        1.12       19.43     29.03 o 
   8   5   9      167.84      168.35     32.03 o 
  -8   6   9        4.40        3.12     25.15 o 
  -7   6   9      269.66      218.02     29.15 o 
  -6   6   9      105.22       91.60     26.69 o 
  -5   6   9        2.22      -22.31     23.69 o 
  -4   6   9      131.85      118.27     21.81 o 
  -3   6   9       76.63       96.10     20.91 o 
  -2   6   9      115.40       94.33     24.13 o 
  -1   6   9      311.16      258.84     27.17 o 
   0   6   9      154.42      130.32     25.17 o 
   1   6   9      158.17      137.29     32.91 o 
   2   6   9      125.39      155.41     31.08 o 
   3   6   9        1.05       17.80     26.49 o 
   4   6   9      136.69      128.67     33.77 o 
   5   6   9      145.30      129.66     37.73 o 
   6   6   9      303.53      285.06     43.10 o 
  -6   7   9      787.18      833.75     67.11 o 
  -5   7   9       57.53       36.47     24.21 o 
  -4   7   9      119.56      189.98     42.09 o 
  -3   7   9       30.37       49.22     22.75 o 
  -2   7   9      232.06      223.86     40.47 o 
  -1   7   9       47.96       49.31     31.03 o 
   0   7   9      620.13      562.43     72.03 o 
   1   7   9       91.83       85.65     36.31 o 
   2   7   9      384.44      400.49     45.49 o 
   3   7   9      190.66      187.96     34.86 o 
   4   7   9      100.31      105.69     43.10 o 
   5   7   9       29.04       30.98     30.69 o 
  -4   8   9       39.96       48.02     45.26 o 
  -3   8   9      308.20      305.22     41.60 o 
  -2   8   9       36.10       12.51     27.52 o 
  -1   8   9      513.87      514.96     48.03 o 
   0   8   9        0.12       -2.13     24.17 o 
   1   8   9      241.53      284.15     44.51 o 
   2   8   9       14.59       -3.11     35.75 o 
   3   8   9      318.86      303.99     44.16 o 
 -10   0  10      344.03      429.24     45.52 o 
  -8   0  10     1018.20     1055.11     57.61 o 
  -6   0  10     3181.95     3344.51     83.02 o 
  -4   0  10     2271.32     2303.05     51.82 o 
  -2   0  10     4900.21     4549.30    104.78 o 
   0   0  10     4543.30     4800.79     99.33 o 
   2   0  10     5287.67     5343.22     90.28 o 
   4   0  10     4257.27     4101.55     90.40 o 
   6   0  10     2020.43     2067.45     73.17 o 
   8   0  10       97.73       90.92     52.35 o 
 -10   1  10       12.15       22.38     25.04 o 
  -9   1  10      402.38      422.91     31.02 o 
  -8   1  10        2.97      -23.79     20.74 o 
  -7   1  10      460.32      448.43     28.48 o 
  -6   1  10      223.83      212.71     22.68 o 
  -5   1  10        4.57       -2.44     12.90 o 
  -4   1  10      210.16      191.44     16.76 o 
  -3   1  10      442.98      440.25     18.29 o 
  -2   1  10      330.13      326.96     14.34 o 
  -1   1  10        3.16       11.39     16.66 o 
   0   1  10      678.07      655.40     39.33 o 
   1   1  10      201.45      191.32     21.04 o 
   2   1  10      372.30      361.10     27.55 o 
   3   1  10        6.39       10.06     18.07 o 
   4   1  10      791.22      816.20     33.46 o 
   5   1  10      673.08      685.74     33.26 o 
   6   1  10     1409.61     1464.86     50.05 o 
   7   1  10       10.31       14.82     21.01 o 
   8   1  10      535.01      525.79     50.62 o 
   9   1  10        1.64      -19.04     34.07 o 
 -10   2  10      258.06      304.31     73.01 o 
  -9   2  10        2.16       16.19     26.70 o 
  -8   2  10      159.89      177.47     33.19 o 
  -7   2  10       44.93       27.70     22.99 o 
  -6   2  10     3123.71     3181.43     59.68 o 
  -5   2  10     1835.96     1863.51     39.70 o 
  -4   2  10     2930.46     2921.21     56.56 o 
  -3   2  10      135.78      138.84     16.32 o 
  -2   2  10      941.20      887.57     29.29 o 
  -1   2  10       69.30       81.92     23.23 o 
   0   2  10     1929.59     1838.36     52.87 o 
   1   2  10      577.06      552.82     34.72 o 
   2   2  10     2449.79     2313.57     75.20 o 
   3   2  10      610.01      613.33     48.42 o 
   4   2  10     1935.05     1929.78     88.59 o 
   5   2  10      409.65      349.92     42.21 o 
   6   2  10       65.77      108.39     23.24 o 
   7   2  10      296.16      298.67     31.81 o 
   8   2  10      240.69      243.63     50.38 o 
   9   2  10      177.75      161.37     58.25 o 
 -10   3  10       21.08       20.52     27.39 o 
  -9   3  10      400.97      464.42     48.83 o 
  -8   3  10       49.78       21.34     25.67 o 
  -7   3  10      537.45      561.00     46.47 o 
  -6   3  10      105.26       78.73     33.49 o 
  -5   3  10     1373.27     1412.88     43.21 o 
  -4   3  10       37.30       28.49     16.37 o 
  -3   3  10     2266.51     2219.85     42.88 o 
  -2   3  10       69.43       72.91     18.55 o 
  -1   3  10     1309.74     1291.17     46.64 o 
   0   3  10      305.28      289.13     27.03 o 
   1   3  10      558.11      560.54     51.13 o 
   2   3  10      456.68      410.71     60.42 o 
   3   3  10     4284.48     4394.81    107.30 o 
   4   3  10      860.66      817.26     53.81 o 
   5   3  10      664.23      631.66     51.11 o 
   6   3  10       79.25       83.18     23.94 o 
   7   3  10      202.16      220.80     33.89 o 
   8   3  10      167.85      235.99     38.18 o 
  -9   4  10       48.03       40.62     29.79 o 
  -8   4  10       20.15       18.87     30.33 o 
  -7   4  10       10.33       -7.30     28.76 o 
  -6   4  10       38.63       29.93     22.47 o 
  -5   4  10      123.24      120.74     25.62 o 
  -4   4  10      951.45      932.34     35.45 o 
  -3   4  10      586.82      547.73     28.61 o 
  -2   4  10     1015.72      968.60     42.24 o 
  -1   4  10      667.81      697.06     41.66 o 
   0   4  10       45.37       37.80     29.00 o 
   1   4  10      328.54      346.38     29.84 o 
   2   4  10       41.66       72.42     25.00 o 
   3   4  10      193.88      209.13     37.33 o 
   4   4  10      389.19      357.46     41.19 o 
   5   4  10      875.00      856.73     44.77 o 
   6   4  10      129.60      119.70     24.81 o 
   7   4  10      216.62      218.79     34.78 o 
   8   4  10        0.57       -1.75     28.23 o 
  -8   5  10       83.60      119.10     32.43 o 
  -7   5  10      671.66      718.20     54.79 o 
  -6   5  10       16.11       26.64     26.12 o 
  -5   5  10     2105.72     2059.64     63.63 o 
  -4   5  10        1.96       10.65     19.48 o 
  -3   5  10      898.91      909.07     36.56 o 
  -2   5  10      257.27      256.29     26.78 o 
  -1   5  10     1675.01     1691.88     53.96 o 
   0   5  10       12.23        4.06     21.86 o 
   1   5  10     1455.91     1466.05     52.29 o 
   2   5  10       76.16       53.04     25.01 o 
   3   5  10      336.75      345.88     41.87 o 
   4   5  10      424.03      397.93     91.90 o 
   5   5  10      577.29      554.28     47.91 o 
   6   5  10        4.46       22.13     21.99 o 
   7   5  10       98.43      201.91     38.76 o 
  -7   6  10       17.07       -0.77     25.72 o 
  -6   6  10      154.24      156.08     30.47 o 
  -5   6  10       12.56        4.48     20.64 o 
  -4   6  10        2.52       23.31     20.10 o 
  -3   6  10       86.89       62.11     28.07 o 
  -2   6  10      105.38       84.52     24.20 o 
  -1   6  10      405.63      347.83     32.03 o 
   0   6  10      389.83      375.82     31.45 o 
   1   6  10      537.82      455.92     45.01 o 
   2   6  10        7.68      -30.24     24.75 o 
   3   6  10      181.26      155.04     36.62 o 
   4   6  10      155.87      196.87     41.59 o 
   5   6  10      179.23      156.32     40.33 o 
   6   6  10        6.05       18.20     26.96 o 
  -6   7  10        0.63      -20.60     25.80 o 
  -5   7  10      360.97      404.55     39.14 o 
  -4   7  10      102.81       94.90     26.66 o 
  -3   7  10      383.94      387.65     34.66 o 
  -2   7  10       63.98      105.18     67.70 o 
  -1   7  10      140.29      132.54     31.57 o 
   0   7  10      193.16      161.51     36.84 o 
   1   7  10      137.11      159.55     40.00 o 
   2   7  10      244.11      204.14     36.07 o 
   3   7  10      258.33      201.50     39.68 o 
   4   7  10       12.28       -6.12     34.91 o 
  -3   8  10       35.42       36.98     34.98 o 
  -2   8  10      443.12      427.59     51.34 o 
  -1   8  10       47.03       20.75     30.82 o 
   0   8  10      118.92      172.33     47.82 o 
   1   8  10       31.84        5.65     27.23 o 
   2   8  10      153.09      195.91     44.37 o 
  -9   0  11      208.51      281.97     37.09 o 
  -7   0  11     1731.53     1702.91     65.92 o 
  -5   0  11     1317.53     1312.76     43.83 o 
  -3   0  11     2393.69     2352.25     52.07 o 
  -1   0  11     5176.53     5215.76    123.19 o 
   1   0  11     4792.22     4996.20    159.80 o 
   3   0  11      480.59      503.50     37.09 o 
   5   0  11     1642.22     1710.14     68.26 o 
   7   0  11      137.80      191.39     58.64 o 
   9   0  11       72.22      150.74     58.64 o 
 -10   1  11       24.09       26.88     26.99 o 
  -9   1  11        2.11       -1.51     20.78 o 
  -8   1  11      149.21      127.98     26.90 o 
  -7   1  11      110.95      129.22     26.97 o 
  -6   1  11      188.28      150.15     22.88 o 
  -5   1  11       40.58       27.69     15.26 o 
  -4   1  11       89.97       72.92     16.65 o 
  -3   1  11      158.04      153.31     17.30 o 
  -2   1  11      424.39      389.18     21.60 o 
  -1   1  11      353.42      349.55     27.61 o 
   0   1  11      968.21      921.47     42.92 o 
   1   1  11      463.14      467.84     46.57 o 
   2   1  11       64.12       52.97     34.98 o 
   3   1  11      973.20      994.20     75.61 o 
   4   1  11      216.51      207.59     23.61 o 
   5   1  11      666.65      739.09     42.55 o 
   6   1  11      474.12      418.64     28.58 o 
   7   1  11      777.35      854.89     45.37 o 
   8   1  11        2.08       -7.08     44.87 o 
   9   1  11      228.67      285.74     66.91 o 
 -10   2  11       21.10       59.33     37.98 o 
  -9   2  11      195.06      191.34     38.96 o 
  -8   2  11       15.42       13.37     50.77 o 
  -7   2  11       12.16        4.26     22.35 o 
  -6   2  11      204.90      193.41     29.48 o 
  -5   2  11     2338.75     2317.18     87.85 o 
  -4   2  11       40.41       45.77     17.58 o 
  -3   2  11     1273.93     1236.02     34.33 o 
  -2   2  11       33.99       48.52     20.15 o 
  -1   2  11     1204.93     1174.40     51.01 o 
   0   2  11      214.14      213.33     27.26 o 
   1   2  11      514.88      503.73     38.31 o 
   2   2  11     1215.74     1187.81     60.36 o 
   3   2  11     2002.35     1882.80     76.55 o 
   4   2  11      111.95      159.14     38.84 o 
   5   2  11     1090.46     1063.65     48.72 o 
   6   2  11      386.77      375.98     33.47 o 
   7   2  11      261.28      284.16     30.62 o 
   8   2  11       99.71      156.46     50.18 o 
  -9   3  11        0.33       84.96     66.91 o 
  -8   3  11      225.16      275.20     38.32 o 
  -7   3  11      292.22      293.98     36.45 o 
  -6   3  11      675.87      733.98     47.11 o 
  -5   3  11      354.94      317.11     27.89 o 
  -4   3  11     2011.08     2033.72     43.29 o 
  -3   3  11       98.37      112.26     20.87 o 
  -2   3  11     1491.14     1490.44     49.62 o 
  -1   3  11       63.24       54.72     28.03 o 
   0   3  11      536.30      531.35     37.29 o 
   1   3  11      376.21      313.12     36.10 o 
   2   3  11     1666.67     1802.71    109.61 o 
   3   3  11        3.51        9.30     38.61 o 
   4   3  11      530.58      504.33     47.95 o 
   5   3  11      147.74      149.20     28.49 o 
   6   3  11       32.15       78.58     24.48 o 
   7   3  11       12.02       67.97     39.56 o 
   8   3  11       48.95       69.65     27.79 o 
  -9   4  11       51.75       68.79     30.55 o 
  -8   4  11        7.84       41.50     27.99 o 
  -7   4  11       97.92       97.10     30.92 o 
  -6   4  11      108.57       75.25     24.00 o 
  -5   4  11       14.96       -3.89     20.89 o 
  -4   4  11     1782.67     1720.89     48.02 o 
  -3   4  11     1209.08     1137.58     39.76 o 
  -2   4  11       35.66       40.69     21.79 o 
  -1   4  11        3.86      -10.89     24.31 o 
   0   4  11      556.80      554.50     38.31 o 
   1   4  11       24.00       29.21     23.63 o 
   2   4  11      589.17      529.47     77.34 o 
   3   4  11      153.08      155.13     36.04 o 
   4   4  11      573.05      560.04     47.27 o 
   5   4  11      120.06      117.85     26.31 o 
   6   4  11      405.94      370.61     33.13 o 
   7   4  11       93.70      111.12     28.01 o 
  -8   5  11      322.59      408.78     53.92 o 
  -7   5  11       21.25        3.19     25.70 o 
  -6   5  11      581.00      652.68     45.48 o 
  -5   5  11       16.78       21.25     25.09 o 
  -4   5  11      932.56      960.64     38.90 o 
  -3   5  11        3.84       10.88     18.51 o 
  -2   5  11     1256.03     1278.50     51.54 o 
  -1   5  11      155.44      130.63     25.35 o 
   0   5  11      604.76      650.61     41.36 o 
   1   5  11       36.59       67.97     24.08 o 
   2   5  11       21.95       21.49     22.45 o 
   3   5  11        0.59       11.40     36.60 o 
   4   5  11      778.49      793.61     58.95 o 
   5   5  11       58.67       39.08     66.91 o 
   6   5  11      445.00      408.13     37.10 o 
   7   5  11        5.82       18.46     23.98 o 
  -7   6  11      102.73      130.99     33.36 o 
  -6   6  11      102.87       72.58     26.80 o 
  -5   6  11      173.77      167.61     27.62 o 
  -4   6  11       32.00        3.16     20.30 o 
  -3   6  11       10.50       18.49     20.03 o 
  -2   6  11     1034.63      963.17     45.06 o 
  -1   6  11      114.50       95.49     23.80 o 
   0   6  11      351.53      338.32     37.33 o 
   1   6  11      138.02      115.82     34.73 o 
   2   6  11       30.87       51.50     30.44 o 
   3   6  11       17.22       37.31     30.21 o 
   4   6  11       40.29       51.80     31.88 o 
   5   6  11        0.46      -20.20     47.62 o 
  -5   7  11       42.51       45.30     24.33 o 
  -4   7  11      384.14      368.69     70.85 o 
  -3   7  11      133.37      149.06     27.69 o 
  -2   7  11       96.22      110.38     33.67 o 
  -1   7  11      124.86      107.86     38.58 o 
   0   7  11      209.77      204.91     42.19 o 
   1   7  11      334.77      350.55     64.15 o 
   2   7  11      175.43      202.37     40.28 o 
   3   7  11       10.24       13.46     49.99 o 
   4   7  11      112.50      102.19     41.32 o 
 -10   0  12      292.40      319.20     61.40 o 
  -8   0  12      637.24      537.25     61.79 o 
  -6   0  12       12.79       26.37     43.29 o 
  -4   0  12     2071.21     2193.44     92.10 o 
  -2   0  12     2758.54     2647.72     83.35 o 
   0   0  12     2387.75     2378.84    113.75 o 
   2   0  12       29.63       35.25     36.80 o 
   4   0  12      561.62      584.33     47.62 o 
   6   0  12      921.80      890.84     54.51 o 
   8   0  12      269.28      192.07     45.66 o 
 -10   1  12        1.79       11.29     47.82 o 
  -9   1  12       89.59      105.14     26.16 o 
  -8   1  12       32.71       16.09     23.16 o 
  -7   1  12       46.68       53.60     27.01 o 
  -6   1  12       10.60       17.29     20.48 o 
  -5   1  12      206.78      216.70     20.63 o 
  -4   1  12        0.96       -7.72     16.41 o 
  -3   1  12     1016.64     1074.59     33.63 o 
  -2   1  12      293.51      252.54     25.33 o 
  -1   1  12      947.67      900.24     38.06 o 
   0   1  12      699.88      754.95     44.16 o 
   1   1  12      364.99      369.78     51.50 o 
   2   1  12     1144.33     1219.29     69.32 o 
   3   1  12       46.71       24.62     33.26 o 
   4   1  12      119.06      139.38     27.17 o 
   5   1  12      226.04      229.05     29.60 o 
   6   1  12      355.19      378.85     42.31 o 
   7   1  12       14.92       34.05     25.13 o 
   8   1  12      200.25      236.94     59.04 o 
  -9   2  12        5.38       20.31     26.25 o 
  -8   2  12       29.83       58.35     32.00 o 
  -7   2  12        0.13       19.46     21.07 o 
  -6   2  12      888.66      900.83     41.92 o 
  -5   2  12        6.78      -18.32     21.00 o 
  -4   2  12     1222.18     1182.05     35.92 o 
  -3   2  12      370.63      367.98     24.14 o 
  -2   2  12      884.06      924.58     38.06 o 
  -1   2  12        5.19      -11.99     26.66 o 
   0   2  12     1303.62     1286.08     51.86 o 
   1   2  12     1459.96     1421.51     56.16 o 
   2   2  12     1146.45     1194.51     69.81 o 
   3   2  12      321.41      282.05     43.53 o 
   4   2  12      287.47      320.40     42.59 o 
   5   2  12       66.41       77.11     25.89 o 
   6   2  12      336.83      377.60     45.03 o 
   7   2  12       39.04       38.11     21.08 o 
   8   2  12       72.97      115.85     34.46 o 
  -9   3  12      381.86      405.40     46.63 o 
  -8   3  12        0.01       -5.57     25.46 o 
  -7   3  12      102.01      108.18     35.03 o 
  -6   3  12        4.68       -5.01     24.52 o 
  -5   3  12      278.87      286.69     28.03 o 
  -4   3  12       22.46       21.63     16.02 o 
  -3   3  12     2000.04     1975.81     51.85 o 
  -2   3  12      252.77      228.85     33.90 o 
  -1   3  12      695.14      703.63     42.08 o 
   0   3  12       49.54       17.65     22.52 o 
   1   3  12      275.29      292.35     33.76 o 
   2   3  12      149.25      119.91     34.42 o 
   3   3  12      282.03      325.94     58.05 o 
   4   3  12      459.54      389.86     42.61 o 
   5   3  12      105.69      122.75     26.52 o 
   6   3  12        1.00       28.24     22.22 o 
   7   3  12      275.77      271.44     48.80 o 
  -8   4  12      105.52      112.62     32.23 o 
  -7   4  12        0.20       10.95     31.68 o 
  -6   4  12       48.50       47.77     24.83 o 
  -5   4  12       18.82       30.33     22.14 o 
  -4   4  12       24.96        4.58     18.41 o 
  -3   4  12      345.80      367.64     27.77 o 
  -2   4  12      289.06      259.37     29.50 o 
  -1   4  12      425.44      406.37     44.02 o 
   0   4  12       11.23       15.96     20.46 o 
   1   4  12      241.71      223.07     29.68 o 
   2   4  12       32.66       19.74     36.18 o 
   3   4  12      747.34      755.42     61.79 o 
   4   4  12      251.54      198.65     43.81 o 
   5   4  12      124.88      155.55     28.79 o 
   6   4  12      203.65      195.93     31.93 o 
   7   4  12      256.72      328.55     52.94 o 
  -7   5  12      411.76      432.80     49.12 o 
  -6   5  12        1.38       -9.32     21.43 o 
  -5   5  12      612.43      621.29     43.13 o 
  -4   5  12      114.21       99.77     23.63 o 
  -3   5  12      625.60      665.98     87.40 o 
  -2   5  12      365.09      324.51     33.28 o 
  -1   5  12      943.66      962.07     46.54 o 
   0   5  12       10.24       32.45     22.24 o 
   1   5  12      377.91      405.16     38.08 o 
   2   5  12       11.66      -20.66     34.79 o 
   3   5  12      414.84      366.75     42.52 o 
   4   5  12      208.85      235.20     58.45 o 
   5   5  12      428.74      430.10     62.19 o 
   6   5  12       38.79       58.06     29.15 o 
  -6   6  12      157.63      151.39     30.32 o 
  -5   6  12       46.33       24.75     23.06 o 
  -4   6  12       29.21       39.23     25.11 o 
  -3   6  12       46.99       22.49     23.95 o 
  -2   6  12        0.89        5.27     19.18 o 
  -1   6  12      158.93      159.12     30.90 o 
   0   6  12      251.10      235.39     31.98 o 
   1   6  12      162.30      181.96     53.33 o 
   2   6  12        5.78       -0.55     35.67 o 
   3   6  12       15.32      -14.52     30.58 o 
   4   6  12        0.77      -48.79     32.53 o 
   5   6  12      145.66      106.07     53.53 o 
  -4   7  12       14.35      -15.02     28.25 o 
  -3   7  12      173.12      162.19     27.95 o 
  -2   7  12        9.04       28.02     31.42 o 
  -1   7  12      119.45      108.85     35.82 o 
   0   7  12      288.24      304.14     45.08 o 
   1   7  12      160.62      120.29     41.94 o 
   2   7  12       66.08       57.27     35.35 o 
   3   7  12       38.33       50.18     50.38 o 
  -9   0  13      770.07      868.25     85.01 o 
  -7   0  13      315.92      311.72     51.95 o 
  -5   0  13     1306.13     1437.89     63.39 o 
  -3   0  13     1426.08     1468.81     65.66 o 
  -1   0  13     1606.35     1538.08     68.95 o 
   1   0  13     2607.21     2695.29    127.13 o 
   3   0  13       22.98       37.00     43.69 o 
   5   0  13      716.59      923.75     81.08 o 
   7   0  13      695.02      852.90     83.83 o 
  -9   1  13        0.17      -10.05     30.27 o 
  -8   1  13      478.18      464.79     47.13 o 
  -7   1  13      139.34      101.80     27.81 o 
  -6   1  13        1.04        0.12     22.11 o 
  -5   1  13       14.06       -7.19     17.61 o 
  -4   1  13      117.92      140.12     22.19 o 
  -3   1  13      131.74      123.98     20.11 o 
  -2   1  13      234.95      240.49     36.81 o 
  -1   1  13      992.27      985.33     65.23 o 
   0   1  13      416.45      469.56     37.58 o 
   1   1  13      327.89      325.18     43.78 o 
   2   1  13     1274.03     1229.74     66.62 o 
   3   1  13       36.19       25.03     21.61 o 
   4   1  13       91.64       74.77     25.22 o 
   5   1  13      153.14      166.61     29.51 o 
   6   1  13      102.07      112.33     28.44 o 
   7   1  13       95.20      157.71     28.70 o 
   8   1  13        1.89        8.66     33.85 o 
  -9   2  13      182.26      198.57     50.38 o 
  -8   2  13       45.53       72.97     31.68 o 
  -7   2  13      354.03      371.29     33.31 o 
  -6   2  13       38.38       16.03     23.63 o 
  -5   2  13      175.38      177.88     25.63 o 
  -4   2  13       64.51       51.66     18.47 o 
  -3   2  13      532.55      616.30     61.85 o 
  -2   2  13      478.03      398.16     37.87 o 
  -1   2  13      802.65      804.24     45.27 o 
   0   2  13       34.91       27.63     27.16 o 
   1   2  13      302.40      432.80     91.90 o 
   2   2  13      595.95      603.48     53.99 o 
   3   2  13      154.63      181.44     55.50 o 
   4   2  13       36.64       30.96     22.89 o 
   5   2  13       37.08       51.47     21.90 o 
   6   2  13        3.13       10.13     24.84 o 
   7   2  13      205.16      234.89     32.56 o 
  -9   3  13       45.10       45.74     54.91 o 
  -8   3  13      255.97      353.68     64.75 o 
  -7   3  13       20.38        6.86     25.88 o 
  -6   3  13      453.80      479.23     44.64 o 
  -5   3  13       58.39       33.16     22.38 o 
  -4   3  13      992.35     1021.13     35.37 o 
  -3   3  13        1.23       17.62     19.76 o 
  -2   3  13     2068.67     2065.03     64.06 o 
  -1   3  13        3.37       14.24     26.26 o 
   0   3  13      142.35      196.76     36.47 o 
   1   3  13        2.43       10.56     23.71 o 
   2   3  13     1189.23     1195.32     71.05 o 
   3   3  13      555.96      552.11     49.96 o 
   4   3  13      260.81      285.71     47.12 o 
   5   3  13       31.55       41.41     26.45 o 
   6   3  13      123.15      170.93     29.75 o 
   7   3  13       53.10       80.20     32.53 o 
  -8   4  13       17.28      -11.20     24.89 o 
  -7   4  13       41.83       64.68     26.58 o 
  -6   4  13       11.87       -5.77     29.19 o 
  -5   4  13      252.55      196.61     29.08 o 
  -4   4  13      137.95      135.58     24.09 o 
  -3   4  13      121.13      133.59     28.32 o 
  -2   4  13       80.12       65.65     24.19 o 
  -1   4  13      320.08      267.72     34.75 o 
   0   4  13      210.36      204.71     30.69 o 
   1   4  13       20.28       20.67     21.93 o 
   2   4  13      405.34      404.24     47.02 o 
   3   4  13      108.09      110.44     32.89 o 
   4   4  13      254.92      347.30     49.81 o 
   5   4  13       87.48      107.84     27.28 o 
   6   4  13       87.60      120.46     29.64 o 
  -7   5  13        0.53       27.41     27.48 o 
  -6   5  13      132.52      166.05     28.80 o 
  -5   5  13        3.23       -5.45     25.87 o 
  -4   5  13      386.79      394.46     29.57 o 
  -3   5  13       85.07       77.92     25.53 o 
  -2   5  13      913.95      927.13     47.14 o 
  -1   5  13      242.89      216.03     31.81 o 
   0   5  13      850.24      829.60     59.39 o 
   1   5  13        1.50       11.38     23.06 o 
   2   5  13      407.98      436.52     78.52 o 
   3   5  13       26.88       30.07     29.08 o 
   4   5  13       67.79       97.89     35.99 o 
   5   5  13        0.11       17.43     42.51 o 
  -5   6  13       45.42       18.07     30.42 o 
  -4   6  13       88.37       57.50     29.31 o 
  -3   6  13      277.35      273.85     34.35 o 
  -2   6  13       59.92       33.52     22.32 o 
  -1   6  13       23.72       -0.91     24.67 o 
   0   6  13      214.44      206.12     32.19 o 
   1   6  13      123.64      116.82     36.29 o 
   2   6  13      131.21      149.51     36.40 o 
   3   6  13      102.32      118.39     57.27 o 
   4   6  13      128.45      105.15     37.71 o 
  -3   7  13       17.37       -4.73     23.47 o 
  -2   7  13       30.15       50.46     66.32 o 
  -1   7  13        0.77        1.73     26.63 o 
   0   7  13      574.85      576.09     56.90 o 
   1   7  13       99.28       66.22     34.71 o 
  -8   0  14     1719.82     1701.08    112.17 o 
  -6   0  14      974.03      970.98     81.47 o 
  -4   0  14      405.27      443.60     44.21 o 
  -2   0  14     1114.69     1204.93     68.72 o 
   0   0  14     1676.24     1723.91    107.84 o 
   2   0  14      377.44      459.71     79.11 o 
   4   0  14      138.52      162.16     62.19 o 
   6   0  14      209.40      208.60     51.95 o 
  -9   1  14       58.18       54.29     30.17 o 
  -8   1  14       41.83       24.60     33.53 o 
  -7   1  14       57.30       56.17     45.85 o 
  -6   1  14      225.04      216.17     36.41 o 
  -5   1  14        8.61        4.86     24.53 o 
  -4   1  14       21.34       33.83     28.06 o 
  -3   1  14      120.89      116.01     25.34 o 
  -2   1  14      145.31      162.43     25.63 o 
  -1   1  14      419.57      437.38     65.14 o 
   0   1  14      749.73      739.69     60.92 o 
   1   1  14      103.27      123.63     40.81 o 
   2   1  14        5.52        6.73     35.65 o 
   3   1  14      887.99     1010.44     67.76 o 
   4   1  14      208.57      228.75     46.14 o 
   5   1  14      234.80      245.04     40.96 o 
   6   1  14      207.97      265.38     44.19 o 
   7   1  14       38.54       99.86     34.64 o 
  -9   2  14       11.74       19.29     37.00 o 
  -8   2  14      167.71      242.45     37.41 o 
  -7   2  14        0.29       -3.94     24.17 o 
  -6   2  14      716.74      710.54     58.56 o 
  -5   2  14      145.45      135.42     22.26 o 
  -4   2  14      380.04      388.44     26.46 o 
  -3   2  14      113.41      116.81     27.53 o 
  -2   2  14      259.74      274.67     33.82 o 
  -1   2  14        1.20       22.05     26.74 o 
   0   2  14      851.60      831.22     49.54 o 
   1   2  14      223.50      238.60     43.76 o 
   2   2  14     1144.26     1121.83     76.95 o 
   3   2  14       63.94      133.96     35.82 o 
   4   2  14       89.67       95.46     24.99 o 
   5   2  14       50.13       75.05     28.02 o 
   6   2  14      168.92      208.76     31.19 o 
   7   2  14       66.12      106.94     25.17 o 
  -8   3  14        7.65       23.33     27.28 o 
  -7   3  14      860.32      925.12     62.81 o 
  -6   3  14        0.41       23.32     30.35 o 
  -5   3  14      339.64      329.15     29.53 o 
  -4   3  14        1.90        5.78     15.44 o 
  -3   3  14     1177.69     1162.77     52.90 o 
  -2   3  14      400.07      356.21     37.03 o 
  -1   3  14      628.09      691.21     42.32 o 
   0   3  14        2.43       22.14     27.87 o 
   1   3  14      504.26      477.85     39.78 o 
   2   3  14      447.64      477.80     52.58 o 
   3   3  14      374.33      344.49     51.68 o 
   4   3  14      168.79      177.26     29.42 o 
   5   3  14       82.70      122.10     27.25 o 
   6   3  14        2.22       15.41     25.38 o 
  -7   4  14        5.98       33.71     27.59 o 
  -6   4  14       15.64       -5.07     20.06 o 
  -5   4  14        7.91      -12.86     23.44 o 
  -4   4  14        7.93       -3.35     28.63 o 
  -3   4  14       85.93       67.58     29.10 o 
  -2   4  14      300.64      264.67     51.25 o 
  -1   4  14      217.25      211.49     34.39 o 
   0   4  14      106.99       90.61     28.34 o 
   1   4  14       27.29       48.86     27.27 o 
   2   4  14       21.19       10.22     38.72 o 
   3   4  14      689.78      681.57     61.00 o 
   4   4  14        9.05       37.30     37.00 o 
   5   4  14       90.41      120.31     47.56 o 
  -6   5  14        1.22      -12.51     21.59 o 
  -5   5  14      400.36      431.14     41.42 o 
  -4   5  14       47.51      -16.02     36.88 o 
  -3   5  14      470.60      528.15     39.47 o 
  -2   5  14      188.21       95.58     26.27 o 
  -1   5  14     1205.97     1197.41     53.71 o 
   0   5  14       16.33       40.34     28.01 o 
   1   5  14      898.31      809.57     47.72 o 
   2   5  14       22.76       28.37     34.36 o 
   3   5  14       99.52      132.55     36.25 o 
   4   5  14       57.11       37.18     30.07 o 
  -4   6  14      198.28      181.76     55.69 o 
  -3   6  14        9.49        8.84     24.07 o 
  -2   6  14      114.22      101.28     28.18 o 
  -1   6  14      168.29      144.21     27.23 o 
   0   6  14       80.23       74.26     31.21 o 
   1   6  14      257.50      242.02     45.72 o 
   2   6  14       72.28       63.11     32.59 o 
   3   6  14       92.69      114.66     40.15 o 
  -7   0  15      928.39      905.64     83.83 o 
  -5   0  15     1281.93     1301.42     67.01 o 
  -3   0  15      268.09      327.15     40.20 o 
  -1   0  15     1451.94     1534.42     77.92 o 
   1   0  15     1063.05     1104.01     92.49 o 
   3   0  15     1001.78      999.32     90.13 o 
   5   0  15      267.63      328.65     69.27 o 
  -8   1  15      105.36       54.76     34.83 o 
  -7   1  15       59.95       44.63     34.86 o 
  -6   1  15      303.65      271.54     44.19 o 
  -5   1  15      352.77      361.09     36.34 o 
  -4   1  15        0.89        5.57     19.02 o 
  -3   1  15       28.86       25.42     23.66 o 
  -2   1  15      459.15      440.88     32.75 o 
  -1   1  15      509.98      520.02     49.38 o 
   0   1  15     1080.19     1083.52     78.32 o 
   1   1  15      384.39      444.71     56.40 o 
   2   1  15        6.20       20.26     34.85 o 
   3   1  15      190.91      267.46     74.19 o 
   4   1  15      281.12      333.68     59.04 o 
   5   1  15      603.41      685.60     54.68 o 
   6   1  15       22.14       57.65     36.06 o 
  -8   2  15        1.34      -42.90     47.23 o 
  -7   2  15     1321.55      978.37    409.13 o 
  -6   2  15       59.79       56.64     37.00 o 
  -5   2  15      810.62      763.27     48.14 o 
  -4   2  15       91.08       73.05     25.45 o 
  -3   2  15      467.54      465.16     35.87 o 
  -2   2  15        6.73      -28.10     23.48 o 
  -1   2  15      358.12      390.95     38.21 o 
   0   2  15       65.50       59.65     28.45 o 
   1   2  15     1394.87     1446.53     76.76 o 
   2   2  15       28.65       52.48     42.92 o 
   3   2  15      405.10      406.35     47.55 o 
   4   2  15      404.90      374.76     61.20 o 
   5   2  15        2.39       65.58     38.73 o 
   6   2  15       40.88      115.49     31.58 o 
  -7   3  15      130.27      137.68     34.37 o 
  -6   3  15      796.01      917.07     59.20 o 
  -5   3  15       44.73       51.02     27.57 o 
  -4   3  15      417.61      388.66     33.74 o 
  -3   3  15      200.89      177.00     30.12 o 
  -2   3  15      735.35      730.08     48.24 o 
  -1   3  15      110.94      109.22     31.74 o 
   0   3  15      241.89      297.53     39.95 o 
   1   3  15      160.19      191.97     48.02 o 
   2   3  15     1175.22     1224.87     71.65 o 
   3   3  15      142.07      191.03     43.02 o 
   4   3  15      419.14      393.96     38.07 o 
   5   3  15        1.39        8.29     26.50 o 
  -7   4  15        1.25      -13.57     22.05 o 
  -6   4  15       39.04       68.37     30.20 o 
  -5   4  15       25.42       31.62     22.99 o 
  -4   4  15      154.30      172.10     33.24 o 
  -3   4  15       20.61       34.80     26.35 o 
  -2   4  15      153.82      160.43     30.10 o 
  -1   4  15       17.78        6.78     27.17 o 
   0   4  15       20.09       22.64     25.18 o 
   1   4  15        0.48       -5.85     28.31 o 
   2   4  15      438.88      389.29     50.40 o 
   3   4  15        5.02      -25.74     29.32 o 
   4   4  15      246.10      285.49     46.45 o 
   5   4  15        8.23       19.87     22.59 o 
  -5   5  15       25.56       -6.00     22.87 o 
  -4   5  15      548.83      523.78     53.56 o 
  -3   5  15       11.58       16.52     24.85 o 
  -2   5  15      673.22      647.64     46.71 o 
  -1   5  15        0.22       21.65     25.60 o 
   0   5  15      824.56      840.42     49.19 o 
   1   5  15       16.58       -1.81     30.66 o 
   2   5  15      229.44      193.83     45.66 o 
   3   5  15        0.02       42.79     46.25 o 
  -3   6  15      164.71      124.18     28.75 o 
  -2   6  15       17.87      -14.61     36.41 o 
  -1   6  15       13.32        3.90     23.87 o 
   0   6  15      257.09      273.28     37.50 o 
   1   6  15       95.41       89.13     39.62 o 
  -8   0  16      963.37      897.38     93.67 o 
  -6   0  16     1422.56     1408.26    107.45 o 
  -4   0  16     1591.37     1670.30     77.09 o 
  -2   0  16     1221.55     1193.69     73.40 o 
   0   0  16      851.61      872.58     86.20 o 
   2   0  16     2703.93     2811.00    144.05 o 
   4   0  16      227.18      284.96     68.88 o 
   6   0  16       74.15      216.08     62.19 o 
  -8   1  16       29.06       33.50     31.66 o 
  -7   1  16      123.11       87.27     34.15 o 
  -6   1  16      344.48      257.61     42.57 o 
  -5   1  16       34.87       31.10     30.72 o 
  -4   1  16      415.77      434.69     34.63 o 
  -3   1  16      125.48      107.61     27.14 o 
  -2   1  16      112.63      174.71     28.38 o 
  -1   1  16      514.02      479.16     41.40 o 
   0   1  16     1221.42     1343.69     75.14 o 
   1   1  16      114.70      119.20     46.61 o 
   2   1  16      545.14      603.57     58.50 o 
   3   1  16      147.76      160.69     41.60 o 
   4   1  16      298.21      378.13     49.30 o 
   5   1  16       18.37       78.05     60.61 o 
  -7   2  16       17.55       23.62     41.72 o 
  -6   2  16     1193.92     1178.74     69.37 o 
  -5   2  16       53.42       63.03     32.20 o 
  -4   2  16      860.49      893.73     42.32 o 
  -3   2  16      128.58      147.94     30.29 o 
  -2   2  16       77.51      102.57     31.12 o 
  -1   2  16       85.96       62.83     28.12 o 
   0   2  16      507.74      478.79     41.91 o 
   1   2  16       31.93       53.53     43.56 o 
   2   2  16      380.99      367.81     50.68 o 
   3   2  16      517.05      537.04     55.92 o 
   4   2  16      279.72      308.21     44.10 o 
   5   2  16      109.32      185.81     63.96 o 
  -6   3  16        4.92      -19.68     35.03 o 
  -5   3  16      785.70      747.60     63.95 o 
  -4   3  16      109.91       97.60     29.70 o 
  -3   3  16      394.53      376.35     37.57 o 
  -2   3  16      346.11      300.89     37.94 o 
  -1   3  16      778.76      714.13     48.93 o 
   0   3  16        1.75        6.69     29.46 o 
   1   3  16     1148.95     1125.43     70.65 o 
   2   3  16      108.44      110.06     41.13 o 
   3   3  16      368.29      434.12     50.31 o 
   4   3  16      177.40      190.27     42.92 o 
  -6   4  16       59.62       56.37     31.14 o 
  -5   4  16      241.18      244.63     37.90 o 
  -4   4  16       44.09       21.17     30.43 o 
  -3   4  16      333.60      310.38     38.60 o 
  -2   4  16       73.16       38.01     25.96 o 
  -1   4  16       37.66       33.63     25.49 o 
   0   4  16       63.37       43.05     33.73 o 
   1   4  16      256.33      301.52     62.78 o 
   2   4  16        6.77       -5.79     51.36 o 
   3   4  16      271.25      324.94     52.73 o 
  -4   5  16        0.96      -34.69     37.99 o 
  -3   5  16      331.09      357.63     71.96 o 
  -2   5  16        0.03        9.73     28.53 o 
  -1   5  16      387.96      405.37     74.49 o 
   0   5  16       43.32       35.17     26.07 o 
   1   5  16      329.74      373.42     57.01 o 
   2   5  16        6.39       10.62     32.68 o 
  -7   0  17      463.38      342.03     72.03 o 
  -5   0  17     1625.08     1623.94    118.08 o 
  -3   0  17     1367.13     1367.95     74.40 o 
  -1   0  17      567.71      574.64     85.80 o 
   1   0  17      651.59      749.78     92.10 o 
   3   0  17      241.26      254.26     59.83 o 
   5   0  17      195.00      191.68     55.89 o 
  -7   1  17      140.31      110.68     36.57 o 
  -6   1  17       92.41       51.17     30.89 o 
  -5   1  17      318.95      279.96     44.33 o 
  -4   1  17        2.59       -9.08     22.61 o 
  -3   1  17      324.57      343.39     32.48 o 
  -2   1  17      364.60      291.18     34.64 o 
  -1   1  17      681.06      717.96     49.13 o 
   0   1  17      135.99      134.92     75.37 o 
   1   1  17      728.38      744.17     66.21 o 
   2   1  17        2.14       65.47     38.38 o 
   3   1  17      297.70      413.99     56.08 o 
   4   1  17      172.68      204.05     41.80 o 
  -6   2  17       48.60       14.69     36.96 o 
  -5   2  17      943.61      906.89     53.96 o 
  -4   2  17      189.48      194.59     31.50 o 
  -3   2  17      712.02      779.74     50.32 o 
  -2   2  17      253.23      272.57     36.57 o 
  -1   2  17      193.55      236.53     40.15 o 
   0   2  17       31.99       -3.70     35.98 o 
   1   2  17      707.02      715.06    100.76 o 
   2   2  17      391.96      519.27     60.55 o 
   3   2  17      601.87      562.40     54.68 o 
   4   2  17      264.93      341.86     52.45 o 
  -6   3  17      246.90      189.32     67.30 o 
  -5   3  17       45.28       16.88     40.40 o 
  -4   3  17      889.96      850.10     64.71 o 
  -3   3  17      348.65      305.37     36.97 o 
  -2   3  17      276.45      231.64     38.52 o 
  -1   3  17        3.37        0.39     37.85 o 
   0   3  17      366.33      370.41     45.75 o 
   1   3  17      280.99      257.34     47.77 o 
   2   3  17      290.87      360.36     52.53 o 
   3   3  17      376.49      410.55     84.03 o 
  -4   4  17      210.34      174.08     43.74 o 
  -3   4  17      126.25      119.35     31.29 o 
  -2   4  17      277.57      328.61     39.24 o 
  -1   4  17      103.61      101.48     31.03 o 
   0   4  17      140.23      168.02     37.49 o 
   1   4  17      106.84       90.45     39.33 o 
   2   4  17      209.11      240.11     51.02 o 
  -6   0  18      218.36      169.24     66.12 o 
  -4   0  18     1175.22     1156.58     85.01 o 
  -2   0  18      927.44      970.53     91.90 o 
   0   0  18      333.73      363.67     66.91 o 
   2   0  18      476.80      549.84     86.59 o 
  -6   1  18       63.63       13.78     42.51 o 
  -5   1  18        4.91        7.67     39.34 o 
  -4   1  18      191.52      170.70     33.38 o 
  -3   1  18      282.64      248.82     33.03 o 
  -2   1  18      499.66      559.23     63.25 o 
  -1   1  18      103.77      114.09     59.83 o 
   0   1  18      468.72      534.26     61.37 o 
   1   1  18        0.69       17.78     36.57 o 
   2   1  18      717.07      781.80     66.12 o 
   3   1  18       37.42      129.57     40.08 o 
  -5   2  18       12.19       -1.43     31.13 o 
  -4   2  18      845.82      829.39     46.26 o 
  -3   2  18      178.15      196.64     32.07 o 
  -2   2  18      609.11      653.77     51.64 o 
  -1   2  18      176.83      162.39     34.36 o 
   0   2  18      233.27      241.82     43.41 o 
   1   2  18      187.90      238.39     47.15 o 
   2   2  18      160.40      180.85     43.87 o 
   3   2  18      160.34      165.31     42.43 o 
  -4   3  18      186.45      160.62     48.94 o 
  -3   3  18      369.82      353.06     43.07 o 
  -2   3  18      140.42      161.34     35.59 o 
  -1   3  18      167.64      190.17     46.49 o 
   0   3  18      172.43      144.26     42.74 o 
   1   3  18      397.85      445.66     59.23 o 
   2   3  18       75.61      143.33     40.29 o 
  -2   4  18      106.54      115.88     33.70 o 
  -1   4  18      304.67      326.25     48.13 o 
  -3   0  19     1504.85     1459.34     93.28 o 
  -1   0  19      783.81      951.30    101.15 o 
   1   0  19       85.28      206.24     70.45 o 
  -4   1  19       10.32       34.10     30.11 o 
  -3   1  19      228.11      252.39     36.25 o 
  -2   1  19      200.73      235.20     39.93 o 
  -1   1  19      508.95      527.81     57.50 o 
   0   1  19       28.85      107.70     45.44 o 
   1   1  19      583.55      599.70     60.74 o 
   2   1  19       11.13       89.79     44.34 o 
  -3   2  19      297.68      337.60     44.10 o 
  -2   2  19      269.65      245.97     39.72 o 
  -1   2  19      207.42      237.92     42.56 o 
   0   2  19      159.29      230.09     48.00 o 
   1   2  19      183.23      260.29     47.97 o 
                                                 
